# Supplementary material for: Sequentially amplified circularly polarized ultraviolet luminescence for enantioselective photopolymerization
Source: Nat Commun. 2020 Nov 9;11:5659. doi: 10.1038/s41467-020-19479-1 (PMC7652877; doi:10.1038/s41467-020-19479-1)
Supplement: Supplementary file 3 — Source Data [file 41467_2020_19479_MOESM3_ESM.zip]

Archive with 6 entries (5 files):
- Source Data/
- Source Data/Figure 2.xlsx
- Source Data/Figure 3.xlsx
- Source Data/Figure 4.xlsx
- Source Data/Figure 5.xlsx
- Source Data/Figure 6.xlsx
