# Supplementary material for: Sequentially amplified circularly polarized ultraviolet luminescence for enantioselective photopolymerization
Source: Nat Commun. 2020 Nov 9;11:5659. doi: 10.1038/s41467-020-19479-1 (PMC7652877; doi:10.1038/s41467-020-19479-1)
Supplement: Supplementary file 3 — Source Data [file 41467_2020_19479_MOESM3_ESM.zip › Source Data/Figure 2.xlsx]

## Sheet: Sheet1
1a					1b					1c
Abs		FL			CD					CPL
355	0.000760746	316	0.00324		450	1.14375	450	0.37445		500	-0.6319	0.01548	500	-0.18304	0.01372
354	0.000760746	317	0.00358		449	1.25066	449	0.34507		499	-0.7199	0.01588	499	-0.19087	0.01409
353	0.00114	318	0.00387		448	1.22497	448	0.36207		498	-0.96649	0.0163	498	-0.30896	0.01446
352	0.00152	319	0.00418		447	1.22646	447	0.17985		497	-1.11683	0.01676	497	-0.3247	0.01485
351	0.0019	320	0.00453		446	1.12906	446	0.1507		496	-1.17807	0.01725	496	-0.37277	0.01528
350	0.00228	321	0.00488		445	1.17916	445	0.19577		495	-1.17329	0.01776	495	-0.39279	0.01573
349	0.00266	322	0.00528		444	1.09819	444	0.06956		494	-1.06768	0.01828	494	-0.28812	0.01621
348	0.00342	323	0.00575		443	1.106	443	0.09537		493	-0.60236	0.01883	493	-0.21335	0.01669
347	0.00418	324	0.00626		442	0.94673	442	0.02139		492	-0.29513	0.01941	492	-0.46606	0.01722
346	0.00533	325	0.00688		441	0.70877	441	-0.11496		491	-0.14908	0.02003	491	-0.636	0.01776
345	0.00685	326	0.00767		440	0.73146	440	-0.08358		490	-0.17366	0.02069	490	-0.56366	0.01832
344	0.00837	327	0.00848		439	0.78871	439	0.00978		489	-0.02976	0.02136	489	-0.5007	0.01891
343	0.01065	328	0.00983		438	0.8624	438	0.18487		488	0.06747	0.02206	488	-0.65289	0.01951
342	0.01293	329	0.0115		437	1.08064	437	0.26621		487	0.00546	0.0228	487	-0.7163	0.02014
341	0.01636	330	0.0139		436	1.0094	436	0.21321		486	0.11389	0.02355	486	-0.92524	0.02079
340	0.01978	331	0.01684		435	0.88188	435	0.13865		485	-0.00873	0.0243	485	-1.00153	0.02147
339	0.02434	332	0.02097		434	0.84727	434	0.07217		484	0.03155	0.02513	484	-0.85655	0.0222
338	0.02967	333	0.02663		433	0.94201	433	0.12671		483	0.24299	0.02593	483	-0.55957	0.02292
337	0.03576	334	0.03434		432	0.83905	432	0.19709		482	0.34628	0.02682	482	-0.66531	0.02371
336	0.0426	335	0.04397		431	0.69334	431	0.20649		481	0.28761	0.02774	481	-0.75178	0.02455
335	0.04983	336	0.05637		430	0.66613	430	0.23789		480	0.3186	0.02867	480	-0.57115	0.02541
334	0.05782	337	0.07147		429	0.68125	429	0.1793		479	0.27216	0.02965	479	-0.5362	0.02632
333	0.06657	338	0.09		428	0.61865	428	0.15762		478	0.40285	0.03069	478	-0.29921	0.02727
332	0.07645	339	0.11277		427	0.59153	427	0.24979		477	0.66862	0.03177	477	-0.3764	0.02824
331	0.08711	340	0.14148		426	0.70266	426	0.3916		476	0.57335	0.0329	476	-0.57215	0.02926
330	0.09928	341	0.17684		425	0.78994	425	0.37565		475	0.60375	0.03407	475	-0.85886	0.03031
329	0.11221	342	0.21843		424	0.79292	424	0.33651		474	0.33344	0.03527	474	-0.96709	0.0314
328	0.12628	343	0.2647		423	0.86032	423	0.27622		473	0.65867	0.03649	473	-0.5917	0.0325
327	0.14074	344	0.31653		422	0.81618	422	0.20429		472	1.08472	0.03779	472	-0.25659	0.03363
326	0.15595	345	0.37145		421	0.81562	421	0.12315		471	1.46852	0.03912	471	-0.19652	0.03481
325	0.17193	346	0.42904		420	0.78963	420	0.20468		470	1.6311	0.0405	470	-0.26084	0.03604
324	0.18981	347	0.49074		419	0.84441	419	0.22612		469	1.8988	0.04188	469	-0.28758	0.03731
323	0.20882	348	0.55265		418	0.79145	418	0.14515		468	1.90646	0.04336	468	-0.22968	0.03863
322	0.2286	349	0.60901		417	0.78203	417	0.31421		467	1.91536	0.04484	467	-0.20959	0.03998
321	0.25029	350	0.65611		416	0.83219	416	0.23055		466	1.98513	0.04637	466	-0.27612	0.04138
320	0.27387	351	0.69436		415	0.80278	415	0.17175		465	2.30883	0.04797	465	-0.92803	0.04286
319	0.29859	352	0.72378		414	0.74559	414	0.14906		464	1.90342	0.0496	464	-1.4186	0.04442
318	0.32408	353	0.74496		413	0.72311	413	0.17302		463	1.65103	0.05132	463	-1.37801	0.04599
317	0.34918	354	0.76183		412	0.66825	412	0.18245		462	1.22492	0.05308	462	-1.57161	0.04766
316	0.37657	355	0.77581		411	0.61466	411	0.19099		461	0.76363	0.05493	461	-1.48638	0.04942
315	0.40662	356	0.78795		410	0.64302	410	0.21632		460	0.13317	0.0569	460	-1.53655	0.05121
314	0.43895	357	0.79782		409	0.74509	409	0.17693		459	0.11165	0.05897	459	-1.68723	0.0532
313	0.47166	358	0.80728		408	0.67711	408	0.19191		458	-0.04973	0.06121	458	-1.88136	0.05525
312	0.50514	359	0.81756		407	0.68381	407	0.25432		457	-0.0248	0.06358	457	-1.62772	0.05738
311	0.54013	360	0.83299		406	0.8427	406	0.31985		456	0.36206	0.06606	456	-1.4399	0.05968
310	0.57588	361	0.85171		405	0.9454	405	0.35011		455	0.51307	0.06867	455	-2.03167	0.06209
309	0.60936	362	0.87495		404	0.96905	404	0.38418		454	0.61778	0.07153	454	-2.64915	0.06466
308	0.64207	363	0.90045		403	1.08892	403	0.36727		453	0.49964	0.07446	453	-3.08309	0.06744
307	0.67782	364	0.92637		402	1.18197	402	0.41584		452	0.92107	0.07756	452	-3.34091	0.07036
306	0.71434	365	0.94755		401	1.05238	401	0.27286		451	1.59482	0.08087	451	-3.15652	0.07338
305	0.74705	366	0.96565		400	1.06203	400	0.22996		450	1.7739	0.08426	450	-3.04242	0.07661
304	0.77672	367	0.98067		399	1.20994	399	0.363		449	1.56039	0.0879	449	-2.74123	0.07999
303	0.80677	368	0.99116		398	1.12572	398	0.30769		448	1.27429	0.09159	448	-2.76161	0.0835
302	0.83492	369	0.9965		397	1.08773	397	0.31106		447	0.87256	0.09543	447	-2.57621	0.08707
301	0.85812	370	1		396	1.0141	396	0.28863		446	0.76533	0.09927	446	-2.41578	0.09074
300	0.87904	371	0.9965		395	0.90597	395	0.22279		445	0.39985	0.10319	445	-2.4737	0.09445
299	0.90148	372	0.98581		394	0.8013	394	0.13979		444	0.89867	0.10724	444	-2.67514	0.09827
298	0.92316	373	0.96812		393	0.93902	393	0.33143		443	0.83577	0.11133	443	-2.65602	0.10215
297	0.94066	374	0.94632		392	0.96356	392	0.45142		442	1.48252	0.11557	442	-2.36298	0.1062
296	0.95626	375	0.92493		391	0.90892	391	0.36127		441	1.11095	0.11997	441	-2.36965	0.11038
295	0.97147	376	0.90271		390	0.86735	390	0.32208		440	1.29482	0.1246	440	-2.52498	0.11473
294	0.98364	377	0.88153		389	0.85309	389	0.41372		439	1.75618	0.12951	439	-2.16285	0.11939
293	0.99125	378	0.86178		388	0.85532	388	0.31274		438	2.69065	0.13474	438	-2.00318	0.12432
292	0.99658	379	0.83875		387	0.89211	387	0.26376		437	3.93689	0.14005	437	-1.29627	0.12935
291	0.99924	380	0.81633		386	0.92496	386	0.31819		436	4.01705	0.14567	436	-1.10797	0.13468
290	1	381	0.7972		385	0.95969	385	0.21259		435	4.33983	0.15134	435	-1.17607	0.14024
289	0.99582	382	0.78013		384	0.95233	384	0.20329		434	3.75215	0.15728	434	-1.7175	0.14585
288	0.98859	383	0.76779		383	0.99869	383	0.18388		433	4.17526	0.16344	433	-1.8124	0.15182
287	0.98136	384	0.75545		382	1.0968	382	0.26906		432	4.28909	0.16948	432	-2.39093	0.15782
286	0.97071	385	0.74187		381	1.0233	381	0.18003		431	4.62202	0.17579	431	-3.2159	0.16388
285	0.95588	386	0.72748		380	1.10262	380	0.20778		430	4.70243	0.18221	430	-3.57114	0.17028
284	0.93762	387	0.71267		379	1.28106	379	0.28808		429	4.38902	0.18906	429	-3.83032	0.17694
283	0.91784	388	0.69601		378	1.23321	378	0.33322		428	4.83377	0.19614	428	-4.52658	0.18383
282	0.8954	389	0.67935		377	1.21488	377	0.39518		427	4.64036	0.20336	427	-4.5373	0.19087
281	0.86991	390	0.66269		376	1.32897	376	0.38805		426	3.88287	0.21058	426	-4.04641	0.19817
280	0.84405	391	0.64479		375	1.17929	375	0.35884		425	3.92418	0.21807	425	-5.43479	0.20552
279	0.81894	392	0.62649		374	0.9665	374	0.20225		424	4.32982	0.22572	424	-5.97906	0.21312
278	0.79346	393	0.60366		373	0.94603	373	0.22832		423	4.95806	0.23346	423	-5.51064	0.22086
277	0.76797	394	0.58165		372	1.00941	372	0.30034		422	6.27954	0.24132	422	-5.44085	0.22853
276	0.74401	395	0.56006		371	0.87772	371	0.24612		421	6.84797	0.24891	421	-5.44286	0.23622
275	0.72157	396	0.53949		370	0.85494	370	0.31249		420	8.64269	0.25662	420	-5.0235	0.24405
274	0.70179	397	0.5183		369	0.90021	369	0.38662		419	8.93289	0.26466	419	-4.86252	0.25188
273	0.68581	398	0.49691		368	0.94771	368	0.5239		418	8.99033	0.27259	418	-5.68722	0.25983
272	0.67364	399	0.47347		367	1.03293	367	0.6626		417	9.22647	0.28055	417	-6.06576	0.26809
271	0.66565	400	0.45125		366	1.10759	366	0.85116		416	9.91755	0.28868	416	-5.28423	0.27614
270	0.66185	401	0.43007		365	1.26361	365	0.91277		415	10.1014	0.29668	415	-5.02896	0.28435
269	0.66299	402	0.4132		364	1.31298	364	0.92449		414	8.72994	0.30473	414	-5.24036	0.29279
268	0.6687	403	0.39613		363	1.38201	363	1.06348		413	8.37904	0.3131	413	-5.3675	0.30111
267	0.67706	404	0.38029		362	1.41732	362	0.98996		412	6.72926	0.32152	412	-5.21208	0.30978
266	0.68809	405	0.36425		361	1.44518	361	0.92174		411	6.28076	0.3299	411	-5.2361	0.31865
265	0.70217	406	0.34841		360	1.46174	360	0.88122		410	6.72958	0.33856	410	-4.93665	0.32741
264	0.71738	407	0.3336		359	1.34511	359	0.72442		409	7.18551	0.34726	409	-4.47153	0.33644
263	0.7326	408	0.31859		358	1.30473	358	0.54048		408	8.31328	0.35602	408	-4.17437	0.34561
262	0.74667	409	0.30543		357	1.24943	357	0.43607		407	8.83121	0.36502	407	-3.69691	0.35483
261	0.75922	410	0.29309		356	1.21045	356	0.47689		406	10.3914	0.37393	406	-3.20896	0.36389
260	0.76987	411	0.28095		355	1.11505	355	0.21862		405	10.2024	0.38283	405	-2.75999	0.3732
259	0.77786	412	0.26964		354	0.91839	354	0.09848		404	9.13461	0.39153	404	-2.59615	0.38249
258	0.78395	413	0.25792		353	0.79556	353	0.01792		403	9.32223	0.39995	403	-2.17423	0.39147
257	0.78661	414	0.24557		352	0.69199	352	-0.08558		402	8.83634	0.40856	402	-3.12488	0.40056
256	0.78699	415	0.23426		351	0.68737	351	-0.10066		401	8.60633	0.41699	401	-4.54052	0.41002
255	0.78585	416	0.22316		350	0.9217	350	0.03273		400	7.80909	0.4257	400	-4.87955	0.41921
254	0.78319	417	0.21226		349	0.99108	349	-0.00896		399	7.01146	0.43472	399	-5.55995	0.42904
253	0.77824	418	0.20195		348	1.00751	348	0.00771		398	5.90174	0.44358	398	-6.74432	0.43873
252	0.77216	419	0.19154		347	1.30372	347	0.10945		397	4.83286	0.45188	397	-7.84295	0.44799
251	0.76493	420	0.18155		346	1.51574	346	0.18106		396	5.8066	0.46008	396	-8.22067	0.45736
250	0.7558	421	0.1712		345	1.62836	345	0.16925		395	6.24232	0.46771	395	-9.48622	0.4661
249	0.74515	422	0.16205		344	1.75366	344	0.22598		394	7.36853	0.47484	394	-9.28896	0.47425
248	0.73336	423	0.15304		343	1.83837	343	0.28317		393	9.01956	0.48162	393	-7.77056	0.48166
247	0.72043	424	0.14504		342	1.74976	342	0.06698		392	9.15911	0.48737	392	-7.5636	0.48841
246	0.70635	425	0.13751		341	1.7948	341	-0.00552		391	9.06665	0.49199	391	-8.37995	0.49416
245	0.6919	426	0.12988		340	1.85214	340	-0.07864		390	8.45912	0.49612	390	-9.18887	0.4992
244	0.67782	427	0.12254		339	1.91534	339	-0.08555		389	10.5895	0.49949	389	-9.15029	0.50387
243	0.66413	428	0.11573		338	1.89172	338	-0.11505		388	12.0865	0.50235	388	-10.5656	0.50767
242	0.65234	429	0.10948		337	1.93239	337	-0.21219		387	12.4382	0.50477	387	-12.0782	0.51117
241	0.64397	430	0.10341		336	1.96053	336	-0.26826		386	12.305	0.50648	386	-11.8108	0.51395
240	0.63903	431	0.098		335	1.98653	335	-0.45278		385	9.87693	0.50716	385	-13.22	0.51613
		432	0.09263		334	1.91142	334	-0.3088		384	9.59468	0.50755	384	-13.2852	0.51774
		433	0.08796		333	1.6903	333	-0.08659		383	11.6564	0.50739	383	-13.2356	0.51841
		434	0.0834		332	1.2488	332	0.0513		382	13.5647	0.50589	382	-13.1265	0.5184
		435	0.07908		331	0.88048	331	0.35703		381	13.8987	0.50403	381	-12.9785	0.51762
		436	0.0747		330	0.25678	330	0.76182		380	13.885	0.50123	380	-12.4288	0.51591
		437	0.07073		329	-0.17576	329	1.40661		379	14.5817	0.49746	379	-11.7383	0.51318
		438	0.06701		328	-0.88726	328	2.23832		378	16.2903	0.49278	378	-11.7748	0.50972
		439	0.06361		327	-1.73775	327	3.06741		377	18.3027	0.4877	377	-11.051	0.50538
		440	0.0604		326	-2.80383	326	4.07886		376	20.0607	0.48157	376	-11.257	0.50011
		441	0.05711		325	-3.94705	325	5.2071		375	19.6785	0.47459	375	-11.812	0.49432
		442	0.0537		324	-5.08685	324	6.35349		374	18.9183	0.46726	374	-12.021	0.48749
		443	0.05061		323	-6.45665	323	7.65396		373	18.9495	0.45891	373	-12.6856	0.47994
		444	0.0478		322	-7.98397	322	9.13536		372	19.1643	0.44992	372	-13.279	0.47156
		445	0.04541		321	-9.55789	321	10.4919		371	19.4869	0.44028	371	-12.4438	0.46185
		446	0.04276		320	-11.354	320	12.1081		370	18.3612	0.42957	370	-12.8766	0.45167
		447	0.04049		319	-13.1106	319	13.8042		369	17.3214	0.41803	369	-14.0798	0.44043
		448	0.03788		318	-15.3062	318	15.7032		368	16.5567	0.40538	368	-13.9913	0.42803
		449	0.03562		317	-17.6571	317	17.7709		367	15.3476	0.39208	367	-13.9178	0.4148
		450	0.03327		316	-20.3355	316	19.9214		366	13.9854	0.37798	366	-14.0606	0.40091
		451	0.03153		315	-23.3058	315	22.3116		365	12.9827	0.36322	365	-13.4293	0.38601
		452	0.02968		314	-25.9096	314	24.9832		364	12.76	0.34805	364	-11.872	0.37034
		453	0.02782		313	-28.6294	313	27.4176		363	11.3294	0.33214	363	-12.5025	0.35448
		454	0.02593		312	-31.3214	312	29.9335		362	11.5763	0.31599	362	-12.9819	0.33805
		455	0.02451		311	-33.9195	311	32.397		361	10.9857	0.29968	361	-12.2232	0.32104
		456	0.02289		310	-36.4873	310	34.8252		360	11.2546	0.28304	360	-11.6403	0.30367
		457	0.02141		309	-38.7151	309	37.0052		359	11.1647	0.26628	359	-11.3159	0.28594
		458	0.02007		308	-40.8085	308	39.2867		358	11.5238	0.2493	358	-10.11	0.26792
		459	0.01884		307	-42.8606	307	41.2578		357	10.747	0.23258	357	-9.0842	0.25015
		460	0.01765		306	-44.7999	306	42.917		356	9.67361	0.21603	356	-8.78532	0.23245
		461	0.01662		305	-46.5459	305	44.424		355	9.34963	0.1999	355	-7.22197	0.21503
		462	0.01541		304	-47.7261	304	45.5132		354	8.5958	0.18434	354	-5.27474	0.19797
		463	0.01449		303	-48.2455	303	45.8564		353	7.87223	0.16935	353	-4.43998	0.18148
		464	0.01354		302	-48.1641	302	46.0222		352	7.06851	0.15516	352	-4.78384	0.16587
		465	0.01265		301	-47.6773	301	45.5356		351	6.68383	0.14159	351	-4.31104	0.15082
		466	0.01185		300	-46.8755	300	44.5497		350	6.36969	0.12866	350	-3.82504	0.13639
		467	0.01109		299	-45.7831	299	43.5298		349	6.63273	0.11623	349	-3.56388	0.12252
		468	0.01034		298	-44.3574	298	42.5903		348	6.55343	0.10448	348	-2.87728	0.10929
		469	0.00971		297	-42.5468	297	41.4919		347	5.65049	0.09343	347	-3.07215	0.09679
		470	0.00901		296	-41.0588	296	39.7062		346	3.91732	0.08304	346	-3.18153	0.08518
		471	0.00834		295	-39.183	295	38.2525		345	2.52368	0.0734	345	-3.2822	0.07438
		472	0.00769		294	-37.6099	294	36.7783		344	2.5591	0.06448	344	-2.53169	0.06436
		473	0.0071		293	-36.2505	293	35.3015		343	2.4842	0.05638	343	-1.86614	0.05527
		474	0.00666		292	-34.942	292	34.1307		342	2.02138	0.04914	342	-1.60108	0.0472
		475	0.00625		291	-33.5913	291	33.132		341	1.72885	0.04275	341	-1.46004	0.04013
		476	0.00571		290	-32.3452	290	31.7879		340	0.91208	0.03706	340	-1.71062	0.03392
		477	0.00519		289	-31.2268	289	30.9179		339	0.47149	0.03202	339	-1.83015	0.0285
		478	0.00473		288	-30.3299	288	29.9751		338	0.83715	0.02762	338	-1.88176	0.02385
		479	0.0044		287	-29.4296	287	29.2339		337	1.44575	0.02383	337	-1.75993	0.01985
		480	0.00404		286	-28.8187	286	28.425		336	1.25018	0.02057	336	-1.27762	0.01651
		481	0.00368		285	-28.039	285	27.6725		335	0.79843	0.01783	335	-1.00495	0.01382
		482	0.00341		284	-27.1935	284	26.9223		334	0.63763	0.01555	334	-0.75258	0.01163
		483	0.00308		283	-26.4054	283	26.0566		333	0.49894	0.0137	333	-0.51583	0.00991
		484	0.00284		282	-25.751	282	25.204		332	0.58384	0.01221	332	-0.40169	0.0086
		485	0.00252		281	-24.7921	281	23.9341		331	0.56409	0.01101	331	-0.29143	0.00762
		486	0.00229		280	-23.5102	280	22.8132		330	0.47885	0.01006	330	-0.25389	0.0069
		487	0.00206		279	-22.2454	279	21.7008		329	0.36384	0.00934	329	-0.18261	0.00638
		488	0.00185		278	-20.7118	278	20.1757		328	0.21448	0.00879	328	-0.2343	0.00603
		489	0.00164		277	-18.4618	277	18.6009		327	0.06094	0.00836	327	-0.23692	0.00578
		490	0.00143		276	-15.9219	276	16.8636		326	-0.05838	0.00803	326	-0.24149	0.00561
		491	0.00129		275	-13.3477	275	14.4202		325	-0.09665	0.00778	325	-0.22041	0.0055
		492	0.00107		274	-10.2338	274	11.7411		324	-0.07433	0.0076	324	-0.19273	0.00544
		493	0.00088647		273	-6.29252	273	8.45197		323	0.06275	0.00747	323	-0.19763	0.0054
		494	0.000756893		272	-2.203	272	4.98897		322	0.00793	0.00736	322	-0.1546	0.00537
		495	0.000666395		271	2.58882	271	0.539		321	0.06234	0.00727	321	-0.15237	0.00536
		496	0.00051008		270	8.22991	270	-4.15013		320	0.2352	0.00721	320	-0.16663	0.00535
		497	0.000345538		269	13.5555	269	-9.17209
		498	0.000283835		268	19.2782	268	-14.3386
		499	9.87252e-05		267	24.7981	267	-19.4276
		500	6.17033e-06		266	30.5696	266	-24.2543
					265	35.6426	265	-28.5625
					264	40.1174	264	-32.4915
					263	43.8408	263	-35.9976
					262	47.1178	262	-38.8931
					261	49.4549	261	-40.9473
					260	50.869	260	-42.4975
					259	51.2982	259	-43.1814
					258	50.9279	258	-43.1373
					257	49.7778	257	-42.6704
					256	48.438	256	-41.6723
					255	47.0945	255	-40.63
					254	45.4965	254	-39.3315
					253	43.8006	253	-38.0014
					252	42.3806	252	-36.7024
					251	40.8832	251	-35.8002
					250	40.1748	250	-35.2295
					249	39.5709	249	-34.8371
					248	39.7037	248	-34.9411
					247	40.0662	247	-35.6352
					246	40.9278	246	-36.7198
					245	42.4023	245	-38.5517
					244	44.6807	244	-40.9044
					243	47.8	243	-43.6972
					242	51.0527	242	-46.9831
					241	54.986	241	-50.7222
					240	58.5316	240	-55.0585
					239	62.8544	239	-59.2245
					238	67.1659	238	-63.7508
					237	71.4287	237	-67.7296
					236	75.087	236	-71.817
					235	78.4204	235	-74.6117
					234	80.2794	234	-76.5594
					233	81.146	233	-76.6453
					232	80.2728	232	-75.5523
					231	76.9767	231	-72.8119
					230	72.6926	230	-67.8694
					229	64.6496	229	-61.0299
					228	55.137	228	-52.3566
					227	43.5823	227	-42.3051
					226	30.1313	226	-31.7171
					225	17.3567	225	-20.2572
					224	5.49116	224	-7.94017
					223	-7.47691	223	4.1781
					222	-19.0597	222	15.5081
					221	-32.2356	221	25.3795
					220	-42.8744	220	34.4267
