# Supplementary material for: Sequentially amplified circularly polarized ultraviolet luminescence for enantioselective photopolymerization
Source: Nat Commun. 2020 Nov 9;11:5659. doi: 10.1038/s41467-020-19479-1 (PMC7652877; doi:10.1038/s41467-020-19479-1)
Supplement: Supplementary file 3 — Source Data [file 41467_2020_19479_MOESM3_ESM.zip › Source Data/Figure 3.xlsx]

## Sheet: Sheet1
Figure 3																																					3d				3e
3a																																					life-time				CPL
330	178	330	296	330	393	330	485	330	671	330	699	330	750	330	976	330	1144	330	1311	330	1569	330	1905	330	2137	330	2671	330	3132	330	3017	330	3287	330	3501		1	1	0		606	0.29807	606	-0.1899	330	0.00014047	330	0.000149615
332	176	332	347	332	414	332	532	332	691	332	733	332	837	332	1044	332	1236	332	1478	332	1795	332	2098	332	2374	332	2834	332	3283	332	3232	332	3612	332	3827		2	1	0		605.495	0.30558	605.495	-0.17285	332	0.000154359	332	0.000163547
334	184	334	330	334	447	334	558	334	684	334	814	334	906	334	1051	334	1286	334	1530	334	1831	334	2136	334	2422	334	3146	334	3321	334	3517	334	3831	334	3982		3	0	0		604.99	0.29389	604.99	-0.15244	334	0.000163718	334	0.000170171
336	157	336	289	336	396	336	543	336	662	336	748	336	784	336	949	336	1173	336	1475	336	1663	336	2084	336	2303	336	2907	336	3186	336	3403	336	3815	336	3988		4	0	0		604.485	0.27546	604.485	-0.17197	336	0.000163034	336	0.000170427
338	169	338	279	338	383	338	531	338	585	338	705	338	760	338	1029	338	1246	338	1448	338	1654	338	2100	338	2283	338	2944	338	3441	338	3553	338	4043	338	4335		5	1	0		603.98	0.24885	603.98	-0.19176	338	0.000172778	338	0.000185256
340	178	340	315	340	408	340	557	340	661	340	770	340	901	340	1086	340	1425	340	1752	340	2127	340	2375	340	2825	340	3511	340	4336	340	4605	340	5250	340	5610		6	0	0		603.475	0.27757	603.475	-0.20494	340	0.000224359	340	0.000239744
342	175	342	336	342	542	342	696	342	840	342	1062	342	1234	342	1477	342	1847	342	2515	342	2961	342	3579	342	4268	342	5456	342	6567	342	7922	342	8701	342	9493		7	0	0		602.97	0.31013	602.97	-0.201	342	0.000371838	342	0.000405684
344	180	344	463	344	750	344	1052	344	1292	344	1558	344	1901	344	2568	344	3332	344	4475	344	5629	344	7004	344	8359	344	10552	344	13070	344	18138	344	20731	344	21842		8	2	0		602.465	0.30104	602.465	-0.19931	344	0.00088594	344	0.000933419
346	256	346	706	346	1324	346	1978	346	2617	346	3263	346	3933	346	5368	346	7288	346	9747	346	12656	346	16069	346	19243	346	25778	346	31668	346	45615	346	51533	346	54038		9	211	0		601.96	0.27647	601.96	-0.21038	346	0.0022	346	0.00231
348	413	348	1352	348	2640	348	4067	348	5781	348	7205	348	8820	348	12268	348	16348	348	22234	348	29175	348	37072	348	44298	348	60289	348	74141	348	106872	348	120513	348	127574		10	1325	0		601.455	0.25942	601.455	-0.23813	348	0.00515	348	0.00545
350	742	350	2611	350	5221	350	8363	350	11584	350	14829	350	17963	350	25133	350	34218	350	46883	350	61466	350	78327	350	93222	350	126249	350	156162	350	223656	350	249847	350	265788		11	3102	0		600.95	0.24954	600.95	-0.24337	350	0.01068	350	0.01136
352	1181	352	4725	352	9672	352	15605	352	21711	352	27480	352	33617	352	46719	352	63437	352	87240	352	115292	352	147467	352	175883	352	236849	352	293321	352	415456	352	465712	352	493561		12	4413	0		600.445	0.2415	600.445	-0.24737	352	0.0199	352	0.02109
354	1984	354	7846	354	16254	354	25891	354	36522	354	45953	354	56246	354	78648	354	107787	354	147472	354	193839	354	248525	354	296291	354	398106	354	492273	354	690911	354	775124	354	820123		13	5827	0		599.94	0.25988	599.94	-0.244	354	0.03312	354	0.03505
356	3001	356	12040	356	24771	356	39916	356	56503	356	70538	356	87388	356	123039	356	166292	356	227025	356	300052	356	383825	356	455890	356	613503	356	755668	356	1052910	356	1178130	356	1243100		14	6934	0		599.435	0.31465	599.435	-0.22312	356	0.05035	356	0.05312
358	4127	358	17274	358	35807	358	57043	358	80477	358	101593	358	124834	358	174241	358	236588	358	325309	358	426448	358	547176	358	651666	358	870609	358	1071510	358	1475600	358	1649240	358	1741770		15	8241	0		598.93	0.32243	598.93	-0.23931	358	0.07048	358	0.07443
360	5602	360	23158	360	47767	360	76586	360	107319	360	135144	360	165943	360	232935	360	318614	360	435459	360	567726	360	727430	360	866803	360	1154070	360	1415440	360	1943430	360	2161370	360	2277220		16	9047	0		598.425	0.31328	598.425	-0.25125	360	0.09237	360	0.09732
362	7137	362	29249	362	60222	362	96216	362	137460	362	172357	362	212386	362	296874	362	404453	362	552941	362	722905	362	923168	362	1093330	362	1450910	362	1777570	362	2417370	362	2687580	362	2835810		17	9781	0		597.92	0.31514	597.92	-0.24898	362	0.11485	362	0.12119
364	8598	364	35746	364	73924	364	118770	364	169346	364	211330	364	260437	364	363316	364	494794	364	675106	364	878456	364	1120810	364	1329960	364	1757020	364	2138010	364	2896820	364	3219880	364	3386850		18	9962	0		597.415	0.31738	597.415	-0.23353	364	0.1376	364	0.14474
366	10347	366	42780	366	88155	366	141332	366	201389	366	251649	366	309447	366	433037	366	586959	366	799628	366	1039730	366	1328090	366	1565850	366	2068050	366	2512310	366	3373570	366	3744540	366	3927050		19	10004	0		596.91	0.28573	596.91	-0.21202	366	0.16002	366	0.16782
368	12062	368	49496	368	101856	368	163791	368	230415	368	288512	368	355784	368	496422	368	675152	368	915355	368	1193830	368	1517520	368	1794060	368	2353200	368	2854130	368	3808870	368	4219450	368	4418290		20	9812	0		596.405	0.23781	596.405	-0.19875	368	0.18032	368	0.18882
370	13379	370	56156	370	114534	370	183485	370	260191	370	326327	370	399981	370	557436	370	756223	370	1027190	370	1333840	370	1698770	370	1993900	370	2616580	370	3159750	370	4193110	370	4634050	370	4849720		21	9579	0		595.9	0.23686	595.9	-0.18933	370	0.19804	370	0.20725
372	15008	372	61027	372	128005	372	202333	372	288322	372	358510	372	442226	372	615341	372	834193	372	1131270	372	1465740	372	1866820	372	2188440	372	2862510	372	3449880	372	4543360	372	5002140	372	5236980		22	9496	0		595.395	0.23968	595.395	-0.18139	372	0.21377	372	0.2238
374	16557	374	67392	374	139420	374	224152	374	314716	374	391302	374	483509	374	670246	374	907439	374	1230780	374	1593790	374	2022410	374	2369480	374	3082580	374	3704160	374	4841410	374	5327030	374	5563720		23	9161	0		594.89	0.23697	594.89	-0.16219	374	0.22765	374	0.23777
376	17970	376	72561	376	150963	376	241618	376	335162	376	421193	376	518863	376	718785	376	974700	376	1315940	376	1700490	376	2151610	376	2518290	376	3269350	376	3921290	376	5074530	376	5593000	376	5846900		24	8888	0		594.385	0.22469	594.385	-0.15401	376	0.23902	376	0.24987
378	18872	378	77923	378	159101	378	255197	378	357470	378	440493	378	548066	378	754791	378	1027760	378	1385440	378	1785640	378	2256610	378	2639230	378	3419460	378	4089940	378	5272930	378	5786610	378	6047090		25	8754	0		593.88	0.20512	593.88	-0.16208	378	0.24729	378	0.25842
380	19808	380	82849	380	169076	380	264882	380	375229	380	467914	380	574885	380	794976	380	1075550	380	1452530	380	1869580	380	2360890	380	2742570	380	3555870	380	4242750	380	5424860	380	5961440	380	6217630		26	8654	0		593.375	0.20819	593.375	-0.15805	380	0.25476	380	0.26571
382	21135	382	86240	382	179377	382	280535	382	393945	382	489516	382	605372	382	831982	382	1128950	382	1521900	382	1953430	382	2461090	382	2851450	382	3693980	382	4390400	382	5563540	382	6106670	382	6366040		27	8376	0		592.87	0.198	592.87	-0.16264	382	0.26097	382	0.27205
384	21841	384	91510	384	188066	384	294050	384	411533	384	509440	384	630497	384	866164	384	1173180	384	1583650	384	2026900	384	2555000	384	2956640	384	3811950	384	4520160	384	5669750	384	6216060	384	6478080		28	8304	0		592.365	0.16525	592.365	-0.15519	384	0.26564	384	0.27684
386	22942	386	95099	386	194844	386	303412	386	423924	386	524849	386	646811	386	892158	386	1207800	386	1627740	386	2078410	386	2626950	386	3033710	386	3896190	386	4609030	386	5725890	386	6266780	386	6524400		29	8162	0		591.86	0.15143	591.86	-0.13436	386	0.26781	386	0.27882
388	23481	388	97188	388	198943	388	310333	388	433691	388	533975	388	657507	388	903170	388	1229860	388	1658570	388	2117160	388	2666560	388	3080940	388	3938010	388	4659370	388	5737080	388	6282630	388	6533460		30	8063	0		591.355	0.13899	591.355	-0.10501	388	0.26849	388	0.27921
390	23529	390	97709	390	200020	390	313294	390	436150	390	536544	390	661507	390	911853	390	1236170	390	1670940	390	2133570	390	2679010	390	3092360	390	3944820	390	4668140	390	5728420	390	6262230	390	6514650		31	7885	0		590.85	0.11281	590.85	-0.07842	390	0.26762	390	0.2784
392	23467	392	95728	392	196936	392	311416	392	432036	392	530074	392	653266	392	906879	392	1222700	392	1652470	392	2108380	392	2624580	392	3047240	392	3900110	392	4623880	392	5651680	392	6179470	392	6438080		32	7654	0		590.345	0.1259	590.345	-0.07265	392	0.26408	392	0.27513
394	23196	394	94544	394	191810	394	302226	394	420567	394	515485	394	637692	394	883248	394	1194410	394	1613620	394	2058020	394	2548320	394	2980850	394	3808730	394	4527740	394	5516470	394	6051450	394	6295180		33	7656	0		589.84	0.14126	589.84	-0.07633	394	0.25861	394	0.26902
396	22158	396	91134	396	186403	396	292343	396	408832	396	501002	396	617471	396	856329	396	1154290	396	1566640	396	1990060	396	2467090	396	2896980	396	3705200	396	4403210	396	5362120	396	5881700	396	6127280		34	7438	0		589.335	0.14712	589.335	-0.08532	396	0.25135	396	0.26185
398	21273	398	88595	398	180179	398	285699	398	397824	398	483527	398	601568	398	831417	398	1116360	398	1522380	398	1938620	398	2407240	398	2820870	398	3595080	398	4289310	398	5207500	398	5722260	398	5959330		35	7486	0		588.83	0.15914	588.83	-0.04944	398	0.24454	398	0.25467
400	20694	400	86728	400	175246	400	276370	400	385430	400	471360	400	583593	400	808929	400	1087200	400	1477380	400	1883500	400	2338140	400	2734350	400	3489120	400	4157730	400	5042540	400	5539790	400	5770370		36	7188	0		588.325	0.14832	588.325	-0.04173	400	0.23674	400	0.2466
402	20469	402	84157	402	170666	402	267885	402	375030	402	456664	402	563429	402	780974	402	1052700	402	1428400	402	1821510	402	2255590	402	2652080	402	3383600	402	4025890	402	4857820	402	5340110	402	5567140		37	7373	0		587.82	0.13579	587.82	-0.04428	402	0.22821	402	0.23791
404	19597	404	81581	404	165638	404	258801	404	363230	404	440264	404	544893	404	753067	404	1019240	404	1377430	404	1758510	404	2185500	404	2549480	404	3274500	404	3888700	404	4666710	404	5136980	404	5354830		38	7221	0		587.315	0.13603	587.315	-0.03715	404	0.21953	404	0.22884
406	19468	406	79606	406	161349	406	251629	406	350989	406	426866	406	531118	406	732631	406	989825	406	1336340	406	1706300	406	2120230	406	2477960	406	3165260	406	3768800	406	4500080	406	4948820	406	5160490		39	7116	0		586.81	0.0981	586.81	-0.03686	406	0.21149	406	0.22053
408	19240	408	77478	408	157201	408	245190	408	339851	408	414980	408	514523	408	710756	408	959510	408	1297320	408	1657630	408	2058470	408	2398260	408	3065580	408	3651240	408	4340650	408	4769900	408	4968040		40	7052	0		586.305	0.05446	586.305	-0.03685	408	0.20384	408	0.21231
410	18259	410	74283	410	151698	410	236864	410	327456	410	398575	410	495535	410	681882	410	924672	410	1247350	410	1590990	410	1974740	410	2310960	410	2951160	410	3507640	410	4154660	410	4568050	410	4765640		41	6905	0		585.8	0.02711	585.8	-0.03938	410	0.19522	410	0.20366
412	17341	412	71196	412	143445	412	224914	412	309308	412	379316	412	470455	412	649453	412	876480	412	1185680	412	1511930	412	1875050	412	2198510	412	2800640	412	3339160	412	3937460	412	4338360	412	4525460		42	6868	0		585.295	0.05999	585.295	-0.07337	412	0.1854	412	0.1934
414	17066	414	67306	414	135968	414	212339	414	292338	414	359310	414	444409	414	612238	414	828967	414	1117770	414	1427430	414	1772420	414	2075510	414	2656840	414	3169230	414	3718470	414	4110920	414	4291250		43	6696	0		584.79	0.05586	584.79	-0.11778	414	0.17568	414	0.18339
416	16255	416	63360	416	128144	416	201286	416	275895	416	339616	416	416086	416	579858	416	784654	416	1060260	416	1353910	416	1676690	416	1965190	416	2514900	416	3007540	416	3531420	416	3904510	416	4080750		44	6530	0		584.285	0.07321	584.285	-0.14885	416	0.16686	416	0.17439
418	15299	418	59832	418	121790	418	189222	418	261996	418	320551	418	393446	418	546825	418	742347	418	997137	418	1272300	418	1580040	418	1849510	418	2374500	418	2840980	418	3332810	418	3683310	418	3855060		45	6540	0		583.78	0.04152	583.78	-0.20001	418	0.15741	418	0.16475
420	14735	420	56921	420	115334	420	178636	420	247577	420	301146	420	371631	420	515172	420	694322	420	934634	420	1193580	420	1483340	420	1733510	420	2227630	420	2670050	420	3128510	420	3465450	420	3629240		46	6546	0		583.275	0.02779	583.275	-0.21607	420	0.1481	420	0.1551
422	14723	422	54722	422	109218	422	167705	422	233653	422	285661	422	352055	422	484356	422	655608	422	882921	422	1123690	422	1395630	422	1628150	422	2091100	422	2514430	422	2932980	422	3254230	422	3411520		47	6332	0		582.77	0.02683	582.77	-0.17516	422	0.13907	422	0.14579
424	14214	424	51708	424	101970	424	156549	424	216905	424	263155	424	325244	424	447546	424	603155	424	810628	424	1031660	424	1280070	424	1497780	424	1920880	424	2313240	424	2688250	424	2986440	424	3131680		48	6367	0		582.265	0.01313	582.265	-0.19437	424	0.12763	424	0.13383
426	12015	426	42172	426	81894	426	126201	426	173823	426	209727	426	261396	426	357585	426	479627	426	643829	426	818875	426	1014440	426	1187140	426	1529710	426	1845300	426	2139140	426	2377650	426	2497620		49	6251	0		581.76	0.03001	581.76	-0.2124	426	0.10161	426	0.10674
428	7142	428	24000	428	46007	428	70897	428	98493	428	118167	428	146473	428	202542	428	269571	428	359617	428	459133	428	568653	428	665345	428	866065	428	1046800	428	1207640	428	1351230	428	1419030		50	6063	0		581.255	0.0487	581.255	-0.19438	428	0.05775	428	0.06064
430	2443	430	8114	430	14998	430	23279	430	31876	430	38389	430	47464	430	65047	430	86802	430	115814	430	147341	430	182909	430	214622	430	278351	430	339026	430	388636	430	435975	430	458336		51	6192	0		580.75	0.03492	580.75	-0.173	430	0.01863	430	0.01959
432	542	432	1530	432	2802	432	4153	432	5561	432	6817	432	8156	432	11126	432	14688	432	19693	432	24957	432	30475	432	35682	432	46680	432	56679	432	64572	432	71615	432	76264		52	6167	0		580.245	0.05631	580.245	-0.15628	432	0.00306	432	0.00326
434	216	434	408	434	683	434	969	434	1257	434	1531	434	1790	434	2365	434	3071	434	3916	434	4862	434	5937	434	7021	434	9046	434	10770	434	12388	434	13539	434	14186		53	5823	0		579.74	0.0779	579.74	-0.11869	434	0.00057859	434	0.000606239
436	200	436	295	436	460	436	619	436	792	436	902	436	1122	436	1385	436	1744	436	2264	436	2756	436	3434	436	3915	436	4968	436	5915	436	6464	436	7252	436	7690		54	5745	0		579.235	0.08487	579.235	-0.10753	436	0.000309915	436	0.000328632
438	187	438	280	438	401	438	534	438	694	438	840	438	924	438	1214	438	1471	438	1841	438	2365	438	2769	438	3187	438	4051	438	4718	438	5196	438	5824	438	6139		55	5780	0		578.73	0.08888	578.73	-0.08142	438	0.000248889	438	0.00026235
440	195	440	278	440	409	440	565	440	675	440	787	440	827	440	1090	440	1376	440	1684	440	1992	440	2449	440	2703	440	3516	440	4018	440	4349	440	4963	440	5127		56	5743	0		578.225	0.11135	578.225	-0.02786	440	0.000212094	440	0.000219103
442	248	442	367	442	596	442	686	442	880	442	931	442	1083	442	1377	442	1583	442	2040	442	2448	442	2941	442	3264	442	3757	442	4548	442	4903	442	5629	442	5948		57	5714	0		577.72	0.11222	577.72	-0.00925	442	0.000240556	442	0.000254188
444	237	444	403	444	573	444	733	444	991	444	1097	444	1218	444	1484	444	1870	444	2149	444	2555	444	3006	444	3353	444	3966	444	4647	444	5002	444	5697	444	6156		58	5585	0		577.215	0.13948	577.215	0.01331	444	0.000243462	444	0.000263077
446	167	446	327	446	443	446	560	446	738	446	770	446	871	446	1001	446	1281	446	1550	446	1850	446	2265	446	2492	446	2971	446	3482	446	3673	446	4074	446	4193		59	5378	0		576.71	0.16114	576.71	0.01323	446	0.000174103	446	0.000179188
448	147	448	274	448	342	448	393	448	547	448	603	448	699	448	872	448	1000	448	1229	448	1484	448	1737	448	1915	448	2395	448	2918	448	2881	448	3176	448	3277		60	5493	0		576.205	0.16313	576.205	0.00436	448	0.000135726	448	0.000140043
450	177	450	256	450	341	450	416	450	502	450	598	450	666	450	880	450	995	450	1239	450	1427	450	1622	450	1961	450	2411	450	2726	450	2797	450	3021	450	3288		61	5312	0		575.7	0.1619	575.7	-0.01507	450	0.000129103	450	0.000140513
																																					62	5358	0		575.195	0.1647	575.195	-0.01149
																																					63	5144	0		574.69	0.16828	574.69	-0.02341
																																					64	5081	0		574.185	0.16775	574.185	-0.04665
																																					65	5059	0		573.68	0.15135	573.68	-0.04319
																																					66	4999	0		573.175	0.1364	573.175	-0.08473
																																					67	5220	0		572.67	0.17636	572.67	-0.13193
																																					68	4854	0		572.165	0.21171	572.165	-0.11366
																																					69	4826	0		571.66	0.22058	571.66	-0.15265
																																					70	4708	0		571.155	0.24954	571.155	-0.20913
																																					71	4747	0		570.65	0.2483	570.65	-0.19559
																																					72	4661	0		570.145	0.24466	570.145	-0.17728
																																					73	4474	0		569.64	0.24196	569.64	-0.17099
																																					74	4492	0		569.135	0.21627	569.135	-0.1626
																																					75	4577	0		568.63	0.21556	568.63	-0.1346
																																					76	4507	0		568.125	0.18042	568.125	-0.12058
																																					77	4416	0		567.62	0.22517	567.62	-0.13347
																																					78	4404	0		567.115	0.22841	567.115	-0.20067
																																					79	4183	0		566.61	0.22187	566.61	-0.20879
																																					80	4267	0		566.105	0.19728	566.105	-0.21007
																																					81	4251	0		565.6	0.14641	565.6	-0.25955
																																					82	4051	0		565.095	0.11884	565.095	-0.2467
																																					83	4064	0		564.59	0.07347	564.59	-0.21
																																					84	4009	0		564.085	0.05363	564.085	-0.23918
																																					85	3911	0		563.58	0.07957	563.58	-0.22862
																																					86	3756	0		563.075	0.09871	563.075	-0.19297
																																					87	3741	0		562.57	0.08957	562.57	-0.18207
																																					88	3784	0		562.065	0.05423	562.065	-0.20003
																																					89	3824	0		561.56	0.04637	561.56	-0.20761
																																					90	3665	0		561.055	0.000950623	561.055	-0.26236
																																					91	3724	0		560.55	-0.02922	560.55	-0.23853
																																					92	3614	0		560.045	-0.03743	560.045	-0.23173
																																					93	3617	0		559.54	-0.0014	559.54	-0.20231
																																					94	3530	0		559.035	0.04437	559.035	-0.16885
																																					95	3486	0		558.53	0.08016	558.53	-0.18525
																																					96	3510	0		558.025	0.04918	558.025	-0.20258
																																					97	3445	0		557.52	0.08403	557.52	-0.23432
																																					98	3285	0		557.015	0.08364	557.015	-0.2479
																																					99	3196	0		556.51	0.03563	556.51	-0.31674
																																					100	3292	0		556.005	0.05135	556.005	-0.32479
																																					101	3195	0		555.5	0.07347	555.5	-0.3262
																																					102	3126	0		554.995	0.10023	554.995	-0.32135
																																					103	3081	0		554.49	0.14064	554.49	-0.3274
																																					104	3130	0		553.985	0.12085	553.985	-0.26528
																																					105	3014	0		553.48	0.16566	553.48	-0.2244
																																					106	3045	0		552.975	0.22229	552.975	-0.19906
																																					107	3036	0		552.47	0.19246	552.47	-0.19642
																																					108	2995	0		551.965	0.20983	551.965	-0.14978
																																					109	2921	0		551.46	0.24639	551.46	-0.12556
																																					110	2929	0		550.955	0.22873	550.955	-0.13521
																																					111	2777	0		550.45	0.2069	550.45	-0.12324
																																					112	2762	0		549.945	0.23698	549.945	-0.08891
																																					113	2797	0		549.44	0.2621	549.44	-0.0383
																																					114	2730	0		548.935	0.23995	548.935	-0.01607
																																					115	2691	0		548.43	0.21075	548.43	0.01515
																																					116	2651	0		547.925	0.19338	547.925	0.06419
																																					117	2615	0		547.42	0.18196	547.42	0.07681
																																					118	2600	0		546.915	0.18182	546.915	0.10121
																																					119	2678	0		546.41	0.16562	546.41	0.11371
																																					120	2532	0		545.905	0.14871	545.905	0.14368
																																					121	2429	0		545.4	0.14046	545.4	0.12678
																																					122	2482	0		544.895	0.10003	544.895	0.08719
																																					123	2475	0		544.39	0.08494	544.39	0.0969
																																					124	2400	0		543.885	0.08873	543.885	0.08686
																																					125	2466	0		543.38	0.07993	543.38	0.04702
																																					126	2298	0		542.875	0.05742	542.875	0.03004
																																					127	2403	0		542.37	0.0856	542.37	-0.00442
																																					128	2330	0		541.865	0.15717	541.865	-0.10332
																																					129	2271	0		541.36	0.22367	541.36	-0.1301
																																					130	2310	0		540.855	0.22484	540.855	-0.14591
																																					131	2201	0		540.35	0.29384	540.35	-0.19028
																																					132	2261	0		539.845	0.25201	539.845	-0.20914
																																					133	2136	0		539.34	0.20492	539.34	-0.28587
																																					134	2194	0		538.835	0.16709	538.835	-0.29639
																																					135	2126	0		538.33	0.15947	538.33	-0.30737
																																					136	2055	0		537.825	0.14898	537.825	-0.31602
																																					137	2131	0		537.32	0.24535	537.32	-0.28054
																																					138	2123	0		536.815	0.33685	536.815	-0.18066
																																					139	1911	0		536.31	0.26418	536.31	-0.11779
																																					140	2047	0		535.805	0.24402	535.805	-0.12097
																																					141	1979	0		535.3	0.22518	535.3	-0.09113
																																					142	1911	0		534.795	0.1908	534.795	-0.08073
																																					143	1907	0		534.29	0.20735	534.29	-0.11661
																																					144	1849	0		533.785	0.1693	533.785	-0.07683
																																					145	1862	0		533.28	0.15764	533.28	-0.10248
																																					146	1856	0		532.775	0.13002	532.775	-0.13699
																																					147	1793	0		532.27	0.11526	532.27	-0.18063
																																					148	1842	0		531.765	0.15465	531.765	-0.16446
																																					149	1835	0		531.26	0.15231	531.26	-0.11105
																																					150	1766	0		530.755	0.08926	530.755	-0.09084
																																					151	1708	0		530.25	-0.02426	530.25	-0.08594
																																					152	1731	0		529.745	0.02803	529.745	-0.04309
																																					153	1688	0		529.24	0.03063	529.24	-0.05902
																																					154	1661	0		528.735	0.01106	528.735	-0.06687
																																					155	1660	0		528.23	-0.06483	528.23	-0.09128
																																					156	1653	0		527.725	-0.14259	527.725	-0.10925
																																					157	1622	0		527.22	-0.14229	527.22	-0.17005
																																					158	1657	0		526.715	-0.20336	526.715	-0.20538
																																					159	1538	0		526.21	-0.2004	526.21	-0.25487
																																					160	1464	0		525.705	-0.17405	525.705	-0.25633
																																					161	1590	0		525.2	-0.07763	525.2	-0.28006
																																					162	1489	0		524.695	-0.04553	524.695	-0.28527
																																					163	1542	0		524.19	-0.06807	524.19	-0.34192
																																					164	1494	0		523.685	0.02288	523.685	-0.33068
																																					165	1449	0		523.18	0.03305	523.18	-0.38207
																																					166	1472	0		522.675	0.07987	522.675	-0.47987
																																					167	1370	0		522.17	0.15179	522.17	-0.51961
																																					168	1471	0		521.665	0.23687	521.665	-0.53462
																																					169	1357	0		521.16	0.35084	521.16	-0.55785
																																					170	1430	0		520.655	0.30844	520.655	-0.51066
																																					171	1280	0		520.15	0.29588	520.15	-0.53708
																																					172	1354	0		519.645	0.33935	519.645	-0.5117
																																					173	1323	0		519.14	0.41708	519.14	-0.44662
																																					174	1369	0		518.635	0.33583	518.635	-0.37899
																																					175	1249	0		518.13	0.2883	518.13	-0.3421
																																					176	1289	0		517.625	0.30066	517.625	-0.3024
																																					177	1291	0		517.12	0.28198	517.12	-0.28133
																																					178	1224	0		516.615	0.31028	516.615	-0.32048
																																					179	1196	0		516.11	0.30695	516.11	-0.31918
																																					180	1226	0		515.605	0.41904	515.605	-0.26611
																																					181	1265	0		515.1	0.41762	515.1	-0.19918
																																					182	1183	0		514.595	0.44419	514.595	-0.18538
																																					183	1181	0		514.09	0.41239	514.09	-0.14228
																																					184	1164	0		513.585	0.37329	513.585	-0.06659
																																					185	1206	0		513.08	0.37278	513.08	-0.02567
																																					186	1149	0		512.575	0.38927	512.575	0.0061
																																					187	1088	0		512.07	0.40609	512.07	-0.01399
																																					188	1109	0		511.565	0.31652	511.565	-0.07741
																																					189	1113	0		511.06	0.37435	511.06	-0.0971
																																					190	1123	0		510.555	0.41892	510.555	-0.14861
																																					191	1075	0		510.05	0.41738	510.05	-0.23201
																																					192	1061	0		509.545	0.42596	509.545	-0.23716
																																					193	990	0		509.04	0.35201	509.04	-0.23663
																																					194	1035	0		508.535	0.39461	508.535	-0.24174
																																					195	1001	0		508.03	0.38434	508.03	-0.25178
																																					196	985	0		507.525	0.44181	507.525	-0.26959
																																					197	992	0		507.02	0.48042	507.02	-0.36084
																																					198	1028	0		506.515	0.58163	506.515	-0.4663
																																					199	991	0		506.01	0.63341	506.01	-0.49994
																																					200	902	0		505.505	0.69351	505.505	-0.5237
																																					201	910	0		505	0.78033	505	-0.45801
																																					202	924	0		504.495	0.8784	504.495	-0.48589
																																					203	937	0		503.99	0.84467	503.99	-0.60355
																																					204	939	0		503.485	0.69385	503.485	-0.66854
																																					205	944	0		502.98	0.47974	502.98	-0.55971
																																					206	875	0		502.475	0.32426	502.475	-0.49
																																					207	902	0		501.97	0.16679	501.97	-0.54424
																																					208	881	0		501.465	0.02094	501.465	-0.70849
																																					209	871	0		500.96	-0.05255	500.96	-0.93539
																																					210	872	0		500.455	-0.1013	500.455	-0.9404
																																					211	870	0		499.95	-0.04895	499.95	-0.79274
																																					212	844	0		499.445	-0.18428	499.445	-0.6845
																																					213	824	0		498.94	-0.41186	498.94	-0.70783
																																					214	858	0		498.435	-0.50332	498.435	-0.77233
																																					215	794	0		497.93	-0.48767	497.93	-0.81622
																																					216	778	0		497.425	-0.43474	497.425	-0.70226
																																					217	819	0		496.92	-0.21108	496.92	-0.47012
																																					218	743	0		496.415	0.0756	496.415	-0.54565
																																					219	797	0		495.91	0.18535	495.91	-0.72732
																																					220	793	0		495.405	0.35339	495.405	-0.74451
																																					221	711	0		494.9	0.5287	494.9	-0.68871
																																					222	768	0		494.395	0.67053	494.395	-0.41835
																																					223	730	0		493.89	0.82847	493.89	-0.36829
																																					224	744	0		493.385	0.8485	493.385	-0.38281
																																					225	688	0		492.88	0.96523	492.88	-0.43639
																																					226	704	0		492.375	1.02166	492.375	-0.47709
																																					227	707	0		491.87	1.08658	491.87	-0.4588
																																					228	704	0		491.365	1.08739	491.365	-0.2914
																																					229	706	0		490.86	1.08369	490.86	-0.34826
																																					230	613	0		490.355	0.7825	490.355	-0.40057
																																					231	651	0		489.85	0.5163	489.85	-0.29953
																																					232	614	0		489.345	0.53104	489.345	-0.27189
																																					233	670	0		488.84	0.63414	488.84	-0.26204
																																					234	633	0		488.335	0.6537	488.335	-0.23574
																																					235	597	0		487.83	0.82739	487.83	-0.20621
																																					236	580	0		487.325	0.83113	487.325	-0.27339
																																					237	614	0		486.82	0.90676	486.82	-0.47566
																																					238	627	0		486.315	0.88695	486.315	-0.56893
																																					239	581	0		485.81	0.8998	485.81	-0.46504
																																					240	643	0		485.305	0.90753	485.305	-0.48804
																																					241	576	0		484.8	0.92532	484.8	-0.71103
																																					242	579	0		484.295	0.93886	484.295	-0.79885
																																					243	578	0		483.79	1.1488	483.79	-0.92584
																																					244	550	0		483.285	1.2988	483.285	-1.04888
																																					245	565	0		482.78	1.59211	482.78	-1.12231
																																					246	589	0		482.275	1.74723	482.275	-1.07752
																																					247	569	0		481.77	1.85342	481.77	-0.95153
																																					248	556	0		481.265	1.8554	481.265	-0.90738
																																					249	518	0		480.76	1.69064	480.76	-0.96629
																																					250	527	0		480.255	1.62703	480.255	-0.76106
																																					251	511	0		479.75	1.53133	479.75	-0.73327
																																					252	521	0		479.245	1.29582	479.245	-0.68249
																																					253	524	0		478.74	1.06414	478.74	-0.63135
																																					254	496	0		478.235	0.81381	478.235	-0.58069
																																					255	443	0		477.73	0.71771	477.73	-0.49501
																																					256	504	0		477.225	0.5728	477.225	-0.50096
																																					257	546	0		476.72	0.63314	476.72	-0.5149
																																					258	428	0		476.215	0.58553	476.215	-0.70432
																																					259	441	0		475.71	0.35789	475.71	-0.84069
																																					260	466	0		475.205	0.14879	475.205	-0.92271
																																					261	440	0		474.7	-0.06382	474.7	-1.11313
																																					262	446	0		474.195	-0.20193	474.195	-1.0396
																																					263	444	0		473.69	-0.33307	473.69	-1.1067
																																					264	443	0		473.185	-0.33702	473.185	-1.15013
																																					265	434	0		472.68	-0.09917	472.68	-1.22716
																																					266	467	0		472.175	0.25219	472.175	-1.51392
																																					267	431	0		471.67	0.41407	471.67	-1.59876
																																					268	403	0		471.165	0.54393	471.165	-1.82776
																																					269	430	0		470.66	0.65747	470.66	-1.7914
																																					270	397	0		470.155	0.80134	470.155	-1.8597
																																					271	437	0		469.65	1.11692	469.65	-1.71017
																																					272	420	0		469.145	1.30454	469.145	-1.4689
																																					273	372	0		468.64	1.43734	468.64	-1.48662
																																					274	399	0		468.135	1.53442	468.135	-1.48355
																																					275	397	0		467.63	1.65886	467.63	-1.3165
																																					276	381	0		467.125	1.96431	467.125	-1.40309
																																					277	405	0		466.62	2.01974	466.62	-1.31743
																																					278	360	0		466.115	2.03772	466.115	-1.27654
																																					279	400	0		465.61	1.90436	465.61	-1.28512
																																					280	400	0		465.105	2.14504	465.105	-1.24163
																																					281	343	0		464.6	2.25772	464.6	-1.17544
																																					282	352	0		464.095	2.09273	464.095	-1.16126
																																					283	364	0		463.59	2.06732	463.59	-1.03998
																																					284	323	0		463.085	1.55537	463.085	-0.91561
																																					285	386	0		462.58	1.18408	462.58	-0.86242
																																					286	330	0		462.075	1.21333	462.075	-0.94724
																																					287	350	0		461.57	1.13409	461.57	-0.78346
																																					288	305	0		461.065	1.27341	461.065	-0.9643
																																					289	341	0		460.56	1.35182	460.56	-1.16901
																																					290	346	0		460.055	1.39897	460.055	-1.13749
																																					291	328	0		459.55	1.49964	459.55	-1.05446
																																					292	323	0		459.045	1.69936	459.045	-1.08927
																																					293	313	0		458.54	1.9047	458.54	-0.91317
																																					294	295	0		458.035	2.49902	458.035	-0.91347
																																					295	291	0		457.53	2.60777	457.53	-0.96145
																																					296	321	0		457.025	2.88225	457.025	-1.00766
																																					297	277	0		456.52	3.3297	456.52	-1.21461
																																					298	282	0		456.015	3.69673	456.015	-1.55346
																																					299	323	0		455.51	3.94089	455.51	-1.93521
																																					300	311	0		455.005	4.0251	455.005	-2.09086
																																					301	285	0		454.5	3.79751	454.5	-2.36229
																																					302	291	0		453.995	3.43351	453.995	-2.6477
																																					303	284	0		453.49	3.71768	453.49	-2.94535
																																					304	284	0		452.985	3.75049	452.985	-3.3291
																																					305	262	0		452.48	4.22268	452.48	-3.54126
																																					306	253	0		451.975	4.37396	451.975	-3.92007
																																					307	245	0		451.47	4.00829	451.47	-4.52072
																																					308	265	0		450.965	4.18152	450.965	-4.93526
																																					309	285	0		450.46	4.37671	450.46	-5.38013
																																					310	253	0		449.955	4.32962	449.955	-5.63436
																																					311	264	0		449.45	4.29019	449.45	-5.4784
																																					312	268	0		448.945	4.11097	448.945	-5.04688
																																					313	236	0		448.44	3.78451	448.44	-4.92032
																																					314	243	0		447.935	3.81049	447.935	-5.05103
																																					315	296	0		447.43	4.00604	447.43	-5.08218
																																					316	261	0		446.925	4.00418	446.925	-5.123
																																					317	254	0		446.42	3.81711	446.42	-4.78241
																																					318	198	0		445.915	3.27166	445.915	-4.46874
																																					319	231	0		445.41	2.9292	445.41	-4.25355
																																					320	227	0		444.905	2.95714	444.905	-3.82343
																																					321	229	0		444.4	2.61376	444.4	-3.59462
																																					322	243	0		443.895	2.6069	443.895	-3.24117
																																					323	221	0		443.39	2.80057	443.39	-3.48266
																																					324	207	0		442.885	2.95621	442.885	-3.72659
																																					325	197	0		442.38	3.25677	442.38	-4.21523
																																					326	206	0		441.875	3.92467	441.875	-4.57748
																																					327	197	0		441.37	4.73459	441.37	-4.65741
																																					328	220	0		440.865	4.88603	440.865	-4.27786
																																					329	185	0		440.36	4.96994	440.36	-3.91804
																																					330	213	0		439.855	5.15834	439.855	-4.27218
																																					331	219	0		439.35	5.31927	439.35	-4.58936
																																					332	186	0		438.845	5.34835	438.845	-4.0274
																																					333	203	0		438.34	5.60983	438.34	-4.03648
																																					334	220	0		437.835	5.65474	437.835	-3.78008
																																					335	217	0		437.33	6.07208	437.33	-3.96113
																																					336	201	0		436.825	6.29164	436.825	-3.52237
																																					337	180	0		436.32	5.78604	436.32	-3.43926
																																					338	162	0		435.815	6.02395	435.815	-3.36015
																																					339	156	181.345		435.31	5.75913	435.31	-3.56831
																																					340	186	179.301		434.805	4.93306	434.805	-3.6728
																																					341	172	177.279		434.3	4.63242	434.3	-3.45011
																																					342	193	175.281		433.795	4.49283	433.795	-3.65082
																																					343	157	173.305		433.29	4.70556	433.29	-3.71509
																																					344	170	171.352		432.785	4.90757	432.785	-3.92096
																																					345	207	169.421		432.28	5.79986	432.28	-4.29564
																																					346	162	167.512		431.775	5.98443	431.775	-4.70761
																																					347	160	165.624		431.27	6.01866	431.27	-5.13603
																																					348	172	163.758		430.765	6.16402	430.765	-5.30711
																																					349	172	161.914		430.26	6.22139	430.26	-5.34054
																																					350	182	160.09		429.755	6.89978	429.755	-5.72944
																																					351	139	158.287		429.25	6.98978	429.25	-5.3512
																																					352	161	156.505		428.745	6.54936	428.745	-5.66099
																																					353	158	154.743		428.24	6.70285	428.24	-5.08494
																																					354	140	153.001		427.735	7.46812	427.735	-5.49459
																																					355	163	151.278		427.23	7.95384	427.23	-6.1829
																																					356	133	149.576		426.725	8.20363	426.725	-6.57751
																																					357	161	147.892		426.22	8.6317	426.22	-6.54869
																																					358	170	146.228		425.715	8.19702	425.715	-6.3883
																																					359	132	144.583		425.21	7.9902	425.21	-6.74066
																																					360	137	142.956		424.705	8.17025	424.705	-6.81621
																																					361	143	141.348		424.2	8.3235	424.2	-6.43755
																																					362	152	139.758		423.695	8.20499	423.695	-6.52397
																																					363	159	138.187		423.19	8.70989	423.19	-6.35342
																																					364	150	136.633		422.685	9.01038	422.685	-6.71324
																																					365	131	135.097		422.18	10.0389	422.18	-6.65739
																																					366	131	133.578		421.675	11.9379	421.675	-7.1581
																																					367	115	132.077		421.17	12.4119	421.17	-7.8297
																																					368	136	130.593		420.665	12.7997	420.665	-7.77092
																																					369	167	129.125		420.16	13.7771	420.16	-8.20655
																																					370	126	127.675		419.655	13.8701	419.655	-8.51426
																																					371	142	126.24		419.15	13.9263	419.15	-9.35056
																																					372	129	124.823		418.645	14.0726	418.645	-10.3506
																																					373	107	123.421		418.14	14.3045	418.14	-10.817
																																					374	159	122.035		417.635	14.3293	417.635	-11.3833
																																					375	108	120.665		417.13	14.5861	417.13	-11.6956
																																					376	113	119.31		416.625	14.8024	416.625	-12.002
																																					377	120	117.971		416.12	15.1285	416.12	-12.0824
																																					378	127	116.647		415.615	15.2171	415.615	-12.403
																																					379	111	115.339		415.11	15.4628	415.11	-12.8613
																																					380	109	114.045		414.605	15.3351	414.605	-12.9926
																																					381	111	112.766		414.1	15.8819	414.1	-13.6503
																																					382	104	111.501		413.595	15.5414	413.595	-13.8553
																																					383	106	110.251		413.09	15.6443	413.09	-13.5663
																																					384	99	109.015		412.585	16.4791	412.585	-13.626
																																					385	113	107.793		412.08	17.4145	412.08	-13.9436
																																					386	101	106.585		411.575	18.3641	411.575	-14.6743
																																					387	108	105.391		411.07	19.5551	411.07	-15.1691
																																					388	90	104.21		410.565	19.8447	410.565	-15.2282
																																					389	98	103.043		410.06	19.7319	410.06	-14.977
																																					390	92	101.888		409.555	19.5189	409.555	-15.0443
																																					391	98	100.748		409.05	19.6959	409.05	-15.2635
																																					392	97	99.6197		408.545	18.6816	408.545	-15.793
																																					393	126	98.5046		408.04	17.7745	408.04	-16.4896
																																					394	104	97.4022		407.535	17.3516	407.535	-16.4373
																																					395	84	96.3124		407.03	17.925	407.03	-15.8962
																																					396	91	95.2349		406.525	18.2721	406.525	-15.7352
																																					397	98	94.1697		406.02	18.3835	406.02	-16.092
																																					398	84	93.1166		405.515	18.6637	405.515	-16.5848
																																					399	97	92.0755		405.01	18.7738	405.01	-16.4628
																																					400	78	91.0462		404.505	18.4009	404.505	-15.993
																																					401	84	90.0287		404	18.1771	404	-15.7115
																																					402	99	89.0227		403.495	18.454	403.495	-16.5466
																																					403	85	88.0281		402.99	18.9466	402.99	-17.2027
																																					404	93	87.0449		402.485	18.5729	402.485	-17.3606
																																					405	90	86.0729		401.98	17.9767	401.98	-17.4972
																																					406	102	85.1119		401.475	18.3917	401.475	-17.1
																																					407	84	84.1618		400.97	19.1586	400.97	-17.0564
																																					408	82	83.2226		400.465	19.5579	400.465	-18.5885
																																					409	95	82.294		399.96	19.4816	399.96	-18.868
																																					410	75	81.376		399.455	19.3794	399.455	-19.3281
																																					411	72	80.4684		398.95	19.1809	398.95	-19.4306
																																					412	77	79.5712		398.445	17.9559	398.445	-18.6301
																																					413	86	78.6842		397.94	17.4676	397.94	-19.3265
																																					414	81	77.8072		397.435	17.3944	397.435	-20.8049
																																					415	79	76.9403		396.93	17.22	396.93	-21.1389
																																					416	79	76.0832		396.425	16.571	396.425	-21.1459
																																					417	70	75.2358		395.92	16.8261	395.92	-21.758
																																					418	71	74.3981		395.415	17.4987	395.415	-21.6621
																																					419	90	73.5699		394.91	17.9755	394.91	-22.1539
																																					420	90	72.7511		394.405	17.4063	394.405	-22.3415
																																					421	76	71.9417		393.9	16.3764	393.9	-21.5557
																																					422	63	71.1414		393.395	15.9144	393.395	-22.2254
																																					423	70	70.3503		392.89	16.1865	392.89	-22.2259
																																					424	77	69.5682		392.385	15.6664	392.385	-22.0554
																																					425	86	68.7949		391.88	15.9911	391.88	-22.419
																																					426	67	68.0305		391.375	17.6181	391.375	-22.2825
																																					427	61	67.2747		390.87	18.4722	390.87	-22.0654
																																					428	93	66.5275		390.365	18.4535	390.365	-22.0284
																																					429	56	65.7889		389.86	19.2569	389.86	-22.6789
																																					430	68	65.0586		389.355	19.6689	389.355	-22.5178
																																					431	78	64.3367		388.85	20.4828	388.85	-22.4579
																																					432	63	63.6229		388.345	21.2143	388.345	-22.1582
																																					433	55	62.9173		387.84	22.1358	387.84	-21.8051
																																					434	63	62.2197		387.335	22.2196	387.335	-21.9486
																																					435	66	61.5301		386.83	22.8417	386.83	-21.4008
																																					436	55	60.8482		386.325	23.22	386.325	-21.4929
																																					437	65	60.1742		385.82	23.4303	385.82	-21.4822
																																					438	58	59.5078		385.315	24.2073	385.315	-21.1952
																																					439	56	58.849		384.81	24.4459	384.81	-20.8174
																																					440	57	58.1977		384.305	23.961	384.305	-19.8023
																																					441	45	57.5538		383.8	24.3027	383.8	-18.7565
																																					442	55	56.9172		383.295	24.7708	383.295	-18.0482
																																					443	64	56.2878		382.79	25.37	382.79	-17.0023
																																					444	52	55.6656		382.285	25.5014	382.285	-16.7724
																																					445	62	55.0505		381.78	25.9397	381.78	-17.4894
																																					446	62	54.4424		381.275	25.2055	381.275	-18.4562
																																					447	56	53.8412		380.77	24.8535	380.77	-19.158
																																					448	53	53.2469		380.265	24.9271	380.265	-18.5851
																																					449	70	52.6593		379.76	24.3824	379.76	-17.9063
																																					450	64	52.0784		379.255	23.4832	379.255	-18.1076
																																					451	50	51.5041		378.75	23.5019	378.75	-18.6587
																																					452	38	50.9363		378.245	23.0651	378.245	-18.4923
																																					453	62	50.375		377.74	22.4726	377.74	-18.7301
																																					454	33	49.8201		377.235	22.0721	377.235	-18.9266
																																					455	54	49.2715		376.73	21.6476	376.73	-19.736
																																					456	57	48.7291		376.225	19.8864	376.225	-20.0427
																																					457	48	48.1929		375.72	18.1912	375.72	-20.3918
																																					458	37	47.6628		375.215	16.5569	375.215	-20.1786
																																					459	53	47.1387		374.71	15.1835	374.71	-19.5447
																																					460	54	46.6206		374.205	15.5088	374.205	-18.7648
																																					461	38	46.1084		373.7	14.9412	373.7	-18.4485
																																					462	50	45.602		373.195	14.3166	373.195	-18.6425
																																					463	52	45.1013		372.69	14.5947	372.69	-18.4107
																																					464	46	44.6064		372.185	14.87	372.185	-16.9486
																																					465	49	44.1171		371.68	14.9674	371.68	-16.5863
																																					466	44	43.6334		371.175	14.86	371.175	-16.065
																																					467	40	43.1551		370.67	14.4311	370.67	-15.6321
																																					468	44	42.6823		370.165	13.6862	370.165	-15.5371
																																					469	26	42.2149		369.66	13.5345	369.66	-15.1596
																																					470	48	41.7528		369.155	14.3807	369.155	-14.5433
																																					471	48	41.2959		368.65	14.7581	368.65	-13.2713
																																					472	40	40.8443		368.145	15.4551	368.145	-12.5696
																																					473	33	40.3978		367.64	15.876	367.64	-11.9947
																																					474	33	39.9563		367.135	16.4388	367.135	-11.4075
																																					475	40	39.5199		366.63	16.9624	366.63	-10.8876
																																					476	40	39.0885		366.125	16.9592	366.125	-10.3449
																																					477	37	38.6619		365.62	16.3793	365.62	-10.5319
																																					478	51	38.2403		365.115	15.1511	365.115	-10.6919
																																					479	46	37.8233		364.61	14.8771	364.61	-10.6223
																																					480	35	37.4112		364.105	14.1369	364.105	-10.5097
																																					481	42	37.0037		363.6	13.715	363.6	-10.0675
																																					482	33	36.6009		363.095	13.2213	363.095	-9.47842
																																					483	31	36.2027		362.59	12.7986	362.59	-8.84174
																																					484	37	35.8089		362.085	12.1781	362.085	-9.11628
																																					485	36	35.4197		361.58	12.2073	361.58	-8.64644
																																					486	40	35.0349		361.075	11.578	361.075	-8.14597
																																					487	25	34.6545		360.57	10.8311	360.57	-7.89837
																																					488	31	34.2784		360.065	10.2194	360.065	-7.79037
																																					489	40	33.9065		359.56	9.07206	359.56	-7.46359
																																					490	30	33.5389		359.055	8.30494	359.055	-6.7778
																																					491	36	33.1755		358.55	7.96193	358.55	-6.21922
																																					492	40	32.8162		358.045	7.30799	358.045	-5.76951
																																					493	34	32.461		357.54	7.14936	357.54	-6.03014
																																					494	30	32.1099		357.035	7.49511	357.035	-5.89415
																																					495	25	31.7627		356.53	7.67235	356.53	-5.74196
																																					496	28	31.4195		356.025	7.58828	356.025	-5.8077
																																					497	30	31.0802		355.52	7.21323	355.52	-5.43454
																																					498	28	30.7447		355.015	6.3856	355.015	-5.2087
																																					499	23	30.4131		354.51	5.50109	354.51	-4.86225
																																					500	29	30.0853		354.005	5.03357	354.005	-4.88946
																																					501	38	29.7611		353.5	4.15829	353.5	-4.9138
																																					502	36	29.4407		352.995	4.04627	352.995	-4.64958
																																					503	32	29.1239		352.49	4.22862	352.49	-4.76856
																																					504	23	28.8107		351.985	3.98667	351.985	-4.80044
																																					505	26	28.501		351.48	3.5461	351.48	-4.55137
																																					506	28	28.1949		350.975	3.17447	350.975	-3.84736
																																					507	29	27.8923		350.47	2.76748	350.47	-3.44927
																																					508	27	27.5931		349.965	2.35526	349.965	-3.24835
																																					509	22	27.2973		349.46	1.87949	349.46	-3.12327
																																					510	25	27.0049		348.955	1.79531	348.955	-3.11037
																																					511	27	26.7158		348.45	1.82139	348.45	-3.2805
																																					512	19	26.43		347.945	1.83819	347.945	-3.44312
																																					513	16	26.1475		347.44	1.57243	347.44	-3.09934
																																					514	20	25.8681		346.935	1.58128	346.935	-2.596
																																					515	25	25.592		346.43	1.56734	346.43	-2.37764
																																					516	28	25.319		345.925	1.4281	345.925	-2.38556
																																					517	29	25.049		345.42	1.41478	345.42	-2.2949
																																					518	28	24.7822		344.915	1.48421	344.915	-2.03555
																																					519	30	24.5184		344.41	1.34084	344.41	-1.87179
																																					520	27	24.2576		343.905	1.15181	343.905	-1.85579
																																					521	28	23.9997		343.4	1.16771	343.4	-1.72941
																																					522	27	23.7448		342.895	1.00316	342.895	-1.50775
																																					523	21	23.4928		342.39	0.85745	342.39	-1.30292
																																					524	32	23.2437		341.885	0.82498	341.885	-1.12952
																																					525	21	22.9974		341.38	0.60134	341.38	-0.88922
																																					526	26	22.7539		340.875	0.55247	340.875	-0.85347
																																					527	22	22.5131		340.37	0.57193	340.37	-0.87465
																																					528	31	22.2751		339.865	0.46424	339.865	-0.85963
																																					529	28	22.0398		339.36	0.48798	339.36	-0.66508
																																					530	26	21.8072		338.855	0.34937	338.855	-0.48625
																																					531	19	21.5772		338.35	0.20333	338.35	-0.43454
																																					532	14	21.3499		337.845	0.25825	337.845	-0.36673
																																					533	27	21.1251		337.34	0.30834	337.34	-0.27919
																																					534	20	20.9029		336.835	0.25363	336.835	-0.25293
																																					535	19	20.6832		336.33	0.31559	336.33	-0.24325
																																					536	16	20.4661		335.825	0.29456	335.825	-0.21252
																																					537	19	20.2513		335.32	0.21456	335.32	-0.15919
																																					538	19	20.0391		334.815	0.2363	334.815	-0.1421
																																					539	26	19.8292		334.31	0.26944	334.31	-0.14053
																																					540	25	19.6217		333.805	0.25132	333.805	-0.12589
																																					541	20	19.4166		333.3	0.22832	333.3	-0.12989
																																					542	20	19.2139		332.795	0.20313	332.795	-0.10196
																																					543	17	19.0134		332.29	0.17949	332.29	-0.10715
																																					544	18	18.8152		331.785	0.18429	331.785	-0.12548
																																					545	21	18.6193		331.28	0.16637	331.28	-0.15337
																																					546	20	18.4256		330.775	0.19867	330.775	-0.18742
																																					547	11	18.2341		330.27	0.24899	330.27	-0.17647
																																					548	14	18.0447		329.765	0.23561	329.765	-0.12178
																																					549	17	17.8576		329.26	0.2805	329.26	-0.07812
																																					550	20	17.6725		328.755	0.32915	328.755	-0.09248
																																					551	17	17.4896		328.25	0.33708	328.25	-0.1272
																																					552	13	17.3087		327.745	0.3183	327.745	-0.11493
																																					553	15	17.1299		327.24	0.29084	327.24	-0.12496
																																					554	23	16.9532		326.735	0.29472	326.735	-0.12258
																																					555	20	16.7784		326.23	0.28209	326.23	-0.143
																																					556	19	16.6057		325.725	0.28117	325.725	-0.14332
																																					557	15	16.4348		325.22	0.24881	325.22	-0.12948
																																					558	26	16.266		324.715	0.24044	324.715	-0.13374
																																					559	18	16.099		324.21	0.27223	324.21	-0.1157
																																					560	17	15.934		323.705	0.31389	323.705	-0.09957
																																					561	21	15.7708		323.2	0.34911	323.2	-0.11754
																																					562	15	15.6095
																																					563	14	15.4501
																																					564	15	15.2924
																																					565	10	15.1365
																																					566	14	14.9825
																																					567	16	14.8301
																																					568	17	14.6795
																																					569	18	14.5306
																																					570	15	14.3834
																																					571	19	14.2379
																																					572	9	14.094
																																					573	23	13.9518
																																					574	18	13.8112
																																					575	20	13.6722
																																					576	15	13.5348
																																					577	9	13.3989
																																					578	17	13.2645
																																					579	19	13.1318
																																					580	15	13.0005
																																					581	21	12.8707
																																					582	11	12.7424
																																					583	13	12.6155
																																					584	11	12.4901
																																					585	15	12.3661
																																					586	19	12.2435
																																					587	16	12.1224
																																					588	19	12.0025
																																					589	12	11.8841
																																					590	12	11.767
																																					591	19	11.6512
																																					592	8	11.5368
																																					593	15	11.4237
																																					594	17	11.3118
																																					595	19	11.2012
																																					596	14	11.0919
																																					597	11	10.9838
																																					598	19	10.877
																																					599	14	10.7713
																																					600	9	10.6669
																																					601	4	10.5636
																																					602	12	10.4616
																																					603	8	10.3606
																																					604	16	10.2609
																																					605	13	10.1623
																																					606	7	10.0647
																																					607	11	9.96835
																																					608	9	9.87304
																																					609	17	9.77883
																																					610	8	9.68568
																																					611	9	9.59359
																																					612	11	9.50255
																																					613	14	9.41255
																																					614	10	9.32357
																																					615	9	9.2356
																																					616	8	9.14864
																																					617	7	9.06266
																																					618	9	8.97766
																																					619	10	8.89362
																																					620	10	8.81055
																																					621	9	8.72842
																																					622	8	8.64722
																																					623	7	8.56694
																																					624	6	8.48758
																																					625	10	8.40912
																																					626	7	8.33156
																																					627	9	8.25487
																																					628	16	8.17906
																																					629	7	8.10411
																																					630	3	8.03002
																																					631	6	7.95676
																																					632	7	7.88434
																																					633	11	7.81274
																																					634	8	7.74196
																																					635	7	7.67199
																																					636	5	7.6028
																																					637	5	7.53441
																																					638	12	7.46679
																																					639	8	7.39995
																																					640	15	7.33386
																																					641	4	7.26852
																																					642	13	7.20393
																																					643	12	7.14008
																																					644	10	7.07694
																																					645	10	7.01453
																																					646	10	6.95283
																																					647	14	6.89183
																																					648	9	6.83152
																																					649	5	6.7719
																																					650	4	6.71296
																																					651	8	6.65468
																																					652	7	6.59708
																																					653	4	6.54012
																																					654	11	6.48381
																																					655	5	6.42815
																																					656	8	6.37312
																																					657	6	6.31871
																																					658	5	6.26492
																																					659	10	6.21175
																																					660	6	6.15918
																																					661	7	6.1072
																																					662	7	6.05582
																																					663	7	6.00502
																																					664	6	5.9548
																																					665	4	5.90515
																																					666	7	5.85607
																																					667	7	5.80755
																																					668	4	5.75957
																																					669	5	5.71214
																																					670	4	5.66526
																																					671	9	5.6189
																																					672	5	5.57307
																																					673	6	5.52777
																																					674	6	5.48298
																																					675	11	5.4387
																																					676	9	5.39492
																																					677	6	5.35164
																																					678	11	0
																																					679	4	0
																																					680	6	0
																																					681	5	0
																																					682	3	0
																																					683	5	0
																																					684	8	0
																																					685	3	0
																																					686	1	0
																																					687	3	0
																																					688	5	0
																																					689	8	0
																																					690	6	0
																																					691	4	0
																																					692	9	0
																																					693	9	0
																																					694	5	0
																																					695	1	0
																																					696	5	0
																																					697	4	0
																																					698	7	0
																																					699	3	0
																																					700	4	0
																																					701	4	0
																																					702	6	0
																																					703	8	0
																																					704	5	0
																																					705	5	0
																																					706	4	0
																																					707	5	0
																																					708	7	0
																																					709	7	0
																																					710	4	0
																																					711	2	0
																																					712	4	0
																																					713	5	0
																																					714	8	0
																																					715	4	0
																																					716	2	0
																																					717	4	0
																																					718	6	0
																																					719	2	0
																																					720	6	0
																																					721	5	0
																																					722	6	0
																																					723	7	0
																																					724	5	0
																																					725	6	0
																																					726	5	0
																																					727	2	0
																																					728	2	0
																																					729	4	0
																																					730	3	0
																																					731	6	0
																																					732	2	0
																																					733	7	0
																																					734	3	0
																																					735	4	0
																																					736	4	0
																																					737	2	0
																																					738	2	0
																																					739	2	0
																																					740	3	0
																																					741	4	0
																																					742	3	0
																																					743	7	0
																																					744	5	0
																																					745	4	0
																																					746	8	0
																																					747	4	0
																																					748	1	0
																																					749	4	0
																																					750	5	0
																																					751	2	0
																																					752	3	0
																																					753	2	0
																																					754	5	0
																																					755	2	0
																																					756	4	0
																																					757	2	0
																																					758	1	0
																																					759	2	0
																																					760	2	0
																																					761	3	0
																																					762	0	0
																																					763	4	0
																																					764	1	0
																																					765	2	0
																																					766	5	0
																																					767	4	0
																																					768	2	0
																																					769	2	0
																																					770	6	0
																																					771	4	0
																																					772	2	0
																																					773	1	0
																																					774	2	0
																																					775	1	0
																																					776	1	0
																																					777	3	0
																																					778	3	0
																																					779	11	0
																																					780	3	0
																																					781	4	0
																																					782	2	0
																																					783	1	0
																																					784	1	0
																																					785	1	0
																																					786	3	0
																																					787	2	0
																																					788	0	0
																																					789	1	0
																																					790	3	0
																																					791	2	0
																																					792	4	0
																																					793	2	0
																																					794	4	0
																																					795	6	0
																																					796	6	0
																																					797	4	0
																																					798	2	0
																																					799	4	0
																																					800	3	0
																																					801	2	0
																																					802	3	0
																																					803	3	0
																																					804	1	0
																																					805	4	0
																																					806	4	0
																																					807	2	0
																																					808	2	0
																																					809	3	0
																																					810	4	0
																																					811	2	0
																																					812	4	0
																																					813	2	0
																																					814	2	0
																																					815	2	0
																																					816	2	0
																																					817	2	0
																																					818	1	0
																																					819	3	0
																																					820	3	0
																																					821	0	0
																																					822	0	0
																																					823	1	0
																																					824	0	0
																																					825	1	0
																																					826	4	0
																																					827	0	0
																																					828	3	0
																																					829	1	0
																																					830	1	0
																																					831	1	0
																																					832	3	0
																																					833	2	0
																																					834	0	0
																																					835	1	0
																																					836	4	0
																																					837	1	0
																																					838	1	0
																																					839	5	0
																																					840	1	0
																																					841	3	0
																																					842	1	0
																																					843	1	0
																																					844	1	0
																																					845	1	0
																																					846	0	0
																																					847	2	0
																																					848	1	0
																																					849	2	0
																																					850	1	0
																																					851	2	0
																																					852	1	0
																																					853	1	0
																																					854	4	0
																																					855	0	0
																																					856	1	0
																																					857	1	0
																																					858	0	0
																																					859	0	0
																																					860	1	0
																																					861	0	0
																																					862	0	0
																																					863	0	0
																																					864	1	0
																																					865	5	0
																																					866	1	0
																																					867	2	0
																																					868	1	0
																																					869	1	0
																																					870	2	0
																																					871	0	0
																																					872	0	0
																																					873	3	0
																																					874	4	0
																																					875	2	0
																																					876	2	0
																																					877	1	0
																																					878	2	0
																																					879	0	0
																																					880	2	0
																																					881	0	0
																																					882	3	0
																																					883	2	0
																																					884	1	0
																																					885	2	0
																																					886	1	0
																																					887	4	0
																																					888	0	0
																																					889	0	0
																																					890	0	0
																																					891	1	0
																																					892	1	0
																																					893	0	0
																																					894	1	0
																																					895	3	0
																																					896	1	0
																																					897	3	0
																																					898	2	0
																																					899	1	0
																																					900	1	0
																																					901	0	0
																																					902	0	0
																																					903	1	0
																																					904	1	0
																																					905	4	0
																																					906	3	0
																																					907	1	0
																																					908	0	0
																																					909	1	0
																																					910	1	0
																																					911	3	0
																																					912	2	0
																																					913	1	0
																																					914	2	0
																																					915	1	0
																																					916	0	0
																																					917	1	0
																																					918	1	0
																																					919	2	0
																																					920	3	0
																																					921	0	0
																																					922	2	0
																																					923	1	0
																																					924	1	0
																																					925	2	0
																																					926	0	0
																																					927	2	0
																																					928	1	0
																																					929	1	0
																																					930	1	0
																																					931	2	0
																																					932	0	0
																																					933	1	0
																																					934	1	0
																																					935	3	0
																																					936	2	0
																																					937	0	0
																																					938	3	0
																																					939	1	0
																																					940	4	0
																																					941	5	0
																																					942	0	0
																																					943	0	0
																																					944	2	0
																																					945	3	0
																																					946	1	0
																																					947	1	0
																																					948	1	0
																																					949	0	0
																																					950	1	0
																																					951	2	0
																																					952	1	0
																																					953	0	0
																																					954	1	0
																																					955	1	0
																																					956	1	0
																																					957	0	0
																																					958	0	0
																																					959	0	0
																																					960	1	0
																																					961	2	0
																																					962	1	0
																																					963	1	0
																																					964	0	0
																																					965	0	0
																																					966	1	0
																																					967	2	0
																																					968	2	0
																																					969	3	0
																																					970	0	0
																																					971	0	0
																																					972	1	0
																																					973	2	0
																																					974	1	0
																																					975	1	0
																																					976	0	0
																																					977	3	0
																																					978	3	0
																																					979	0	0
																																					980	1	0
																																					981	1	0
																																					982	1	0
																																					983	2	0
																																					984	1	0
																																					985	1	0
																																					986	0	0
																																					987	2	0
																																					988	1	0
																																					989	1	0
																																					990	3	0
																																					991	0	0
																																					992	2	0
																																					993	0	0
																																					994	2	0
																																					995	1	0
																																					996	1	0
																																					997	0	0
																																					998	0	0
																																					999	1	0
																																					1000	1	0
																																					1001	0	0
																																					1002	0	0
																																					1003	1	0
																																					1004	1	0
																																					1005	1	0
																																					1006	3	0
																																					1007	2	0
																																					1008	3	0
																																					1009	0	0
																																					1010	1	0
																																					1011	2	0
																																					1012	0	0
																																					1013	2	0
																																					1014	0	0
																																					1015	0	0
																																					1016	2	0
																																					1017	0	0
																																					1018	0	0
																																					1019	3	0
																																					1020	1	0
																																					1021	1	0
																																					1022	1	0
																																					1023	0	0
																																					1024	1	0
																																					1025	2	0
																																					1026	2	0
																																					1027	2	0
																																					1028	0	0
																																					1029	1	0
																																					1030	3	0
																																					1031	2	0
																																					1032	2	0
																																					1033	1	0
																																					1034	1	0
																																					1035	1	0
																																					1036	2	0
																																					1037	0	0
																																					1038	2	0
																																					1039	1	0
																																					1040	1	0
																																					1041	2	0
																																					1042	0	0
																																					1043	1	0
																																					1044	2	0
																																					1045	1	0
																																					1046	1	0
																																					1047	1	0
																																					1048	1	0
																																					1049	0	0
																																					1050	1	0
																																					1051	2	0
																																					1052	0	0
																																					1053	0	0
																																					1054	0	0
																																					1055	2	0
																																					1056	1	0
																																					1057	1	0
																																					1058	1	0
																																					1059	0	0
																																					1060	2	0
																																					1061	0	0
																																					1062	1	0
																																					1063	0	0
																																					1064	2	0
																																					1065	1	0
																																					1066	0	0
																																					1067	2	0
																																					1068	1	0
																																					1069	1	0
																																					1070	0	0
																																					1071	1	0
																																					1072	2	0
																																					1073	1	0
																																					1074	0	0
																																					1075	1	0
																																					1076	3	0
																																					1077	0	0
																																					1078	0	0
																																					1079	0	0
																																					1080	1	0
																																					1081	1	0
																																					1082	0	0
																																					1083	1	0
																																					1084	4	0
																																					1085	1	0
																																					1086	1	0
																																					1087	1	0
																																					1088	1	0
																																					1089	4	0
																																					1090	1	0
																																					1091	0	0
																																					1092	1	0
																																					1093	0	0
																																					1094	1	0
																																					1095	2	0
																																					1096	1	0
																																					1097	2	0
																																					1098	0	0
																																					1099	1	0
																																					1100	2	0
																																					1101	0	0
																																					1102	0	0
																																					1103	2	0
																																					1104	1	0
																																					1105	2	0
																																					1106	0	0
																																					1107	3	0
																																					1108	1	0
																																					1109	1	0
																																					1110	0	0
																																					1111	0	0
																																					1112	0	0
																																					1113	0	0
																																					1114	3	0
																																					1115	1	0
																																					1116	1	0
																																					1117	1	0
																																					1118	1	0
																																					1119	1	0
																																					1120	0	0
																																					1121	2	0
																																					1122	0	0
																																					1123	0	0
																																					1124	1	0
																																					1125	1	0
																																					1126	1	0
																																					1127	3	0
																																					1128	1	0
																																					1129	0	0
																																					1130	0	0
																																					1131	1	0
																																					1132	2	0
																																					1133	0	0
																																					1134	1	0
																																					1135	0	0
																																					1136	2	0
																																					1137	0	0
																																					1138	2	0
																																					1139	0	0
																																					1140	1	0
																																					1141	1	0
																																					1142	0	0
																																					1143	0	0
																																					1144	1	0
																																					1145	3	0
																																					1146	0	0
																																					1147	1	0
																																					1148	1	0
																																					1149	1	0
																																					1150	0	0
																																					1151	1	0
																																					1152	0	0
																																					1153	2	0
																																					1154	0	0
																																					1155	1	0
																																					1156	1	0
																																					1157	1	0
																																					1158	3	0
																																					1159	1	0
																																					1160	0	0
																																					1161	1	0
																																					1162	3	0
																																					1163	2	0
																																					1164	0	0
																																					1165	0	0
																																					1166	2	0
																																					1167	2	0
																																					1168	1	0
																																					1169	0	0
																																					1170	1	0
																																					1171	1	0
																																					1172	0	0
																																					1173	0	0
																																					1174	0	0
																																					1175	0	0
																																					1176	1	0
																																					1177	1	0
																																					1178	2	0
																																					1179	0	0
																																					1180	2	0
																																					1181	4	0
																																					1182	2	0
																																					1183	1	0
																																					1184	3	0
																																					1185	0	0
																																					1186	1	0
																																					1187	0	0
																																					1188	1	0
																																					1189	2	0
																																					1190	0	0
																																					1191	0	0
																																					1192	3	0
																																					1193	0	0
																																					1194	1	0
																																					1195	2	0
																																					1196	0	0
																																					1197	1	0
																																					1198	1	0
																																					1199	1	0
																																					1200	0	0
																																					1201	2	0
																																					1202	0	0
																																					1203	0	0
																																					1204	0	0
																																					1205	0	0
																																					1206	3	0
																																					1207	1	0
																																					1208	1	0
																																					1209	1	0
																																					1210	0	0
																																					1211	2	0
																																					1212	0	0
																																					1213	0	0
																																					1214	1	0
																																					1215	0	0
																																					1216	0	0
																																					1217	4	0
																																					1218	0	0
																																					1219	5	0
																																					1220	1	0
																																					1221	0	0
																																					1222	1	0
																																					1223	2	0
																																					1224	2	0
																																					1225	2	0
																																					1226	0	0
																																					1227	1	0
																																					1228	2	0
																																					1229	2	0
																																					1230	0	0
																																					1231	1	0
																																					1232	2	0
																																					1233	0	0
																																					1234	0	0
																																					1235	0	0
																																					1236	3	0
																																					1237	2	0
																																					1238	0	0
																																					1239	0	0
																																					1240	2	0
																																					1241	2	0
																																					1242	1	0
																																					1243	0	0
																																					1244	0	0
																																					1245	1	0
																																					1246	0	0
																																					1247	0	0
																																					1248	3	0
																																					1249	0	0
																																					1250	1	0
																																					1251	0	0
																																					1252	0	0
																																					1253	1	0
																																					1254	2	0
																																					1255	1	0
																																					1256	1	0
																																					1257	1	0
																																					1258	2	0
																																					1259	1	0
																																					1260	2	0
																																					1261	1	0
																																					1262	1	0
																																					1263	0	0
																																					1264	1	0
																																					1265	2	0
																																					1266	2	0
																																					1267	1	0
																																					1268	1	0
																																					1269	1	0
																																					1270	3	0
																																					1271	1	0
																																					1272	0	0
																																					1273	2	0
																																					1274	0	0
																																					1275	0	0
																																					1276	2	0
																																					1277	2	0
																																					1278	2	0
																																					1279	0	0
																																					1280	1	0
																																					1281	1	0
																																					1282	0	0
																																					1283	2	0
																																					1284	1	0
																																					1285	3	0
																																					1286	0	0
																																					1287	1	0
																																					1288	0	0
																																					1289	2	0
																																					1290	0	0
																																					1291	0	0
																																					1292	1	0
																																					1293	2	0
																																					1294	1	0
																																					1295	3	0
																																					1296	4	0
																																					1297	2	0
																																					1298	0	0
																																					1299	0	0
																																					1300	4	0
																																					1301	1	0
																																					1302	0	0
																																					1303	2	0
																																					1304	1	0
																																					1305	1	0
																																					1306	2	0
																																					1307	0	0
																																					1308	1	0
																																					1309	0	0
																																					1310	0	0
																																					1311	1	0
																																					1312	2	0
																																					1313	0	0
																																					1314	1	0
																																					1315	1	0
																																					1316	3	0
																																					1317	0	0
																																					1318	1	0
																																					1319	1	0
																																					1320	1	0
																																					1321	2	0
																																					1322	1	0
																																					1323	3	0
																																					1324	5	0
																																					1325	0	0
																																					1326	1	0
																																					1327	1	0
																																					1328	1	0
																																					1329	0	0
																																					1330	0	0
																																					1331	1	0
																																					1332	1	0
																																					1333	1	0
																																					1334	1	0
																																					1335	1	0
																																					1336	0	0
																																					1337	1	0
																																					1338	1	0
																																					1339	2	0
																																					1340	1	0
																																					1341	2	0
																																					1342	3	0
																																					1343	1	0
																																					1344	2	0
																																					1345	2	0
																																					1346	3	0
																																					1347	0	0
																																					1348	0	0
																																					1349	2	0
																																					1350	1	0
																																					1351	0	0
																																					1352	2	0
																																					1353	1	0
																																					1354	0	0
																																					1355	1	0
																																					1356	1	0
																																					1357	3	0
																																					1358	2	0
																																					1359	0	0
																																					1360	0	0
																																					1361	1	0
																																					1362	3	0
																																					1363	1	0
																																					1364	0	0
																																					1365	2	0
																																					1366	0	0
																																					1367	1	0
																																					1368	1	0
																																					1369	0	0
																																					1370	0	0
																																					1371	0	0
																																					1372	0	0
																																					1373	1	0
																																					1374	2	0
																																					1375	1	0
																																					1376	0	0
																																					1377	1	0
																																					1378	0	0
																																					1379	1	0
																																					1380	1	0
																																					1381	0	0
																																					1382	1	0
																																					1383	1	0
																																					1384	0	0
																																					1385	1	0
																																					1386	2	0
																																					1387	0	0
																																					1388	0	0
																																					1389	1	0
																																					1390	1	0
																																					1391	1	0
																																					1392	0	0
																																					1393	1	0
																																					1394	2	0
																																					1395	0	0
																																					1396	2	0
																																					1397	1	0
																																					1398	0	0
																																					1399	1	0
																																					1400	2	0
																																					1401	0	0
																																					1402	0	0
																																					1403	0	0
																																					1404	1	0
																																					1405	1	0
																																					1406	1	0
																																					1407	0	0
																																					1408	1	0
																																					1409	1	0
																																					1410	0	0
																																					1411	1	0
																																					1412	0	0
																																					1413	1	0
																																					1414	0	0
																																					1415	1	0
																																					1416	0	0
																																					1417	3	0
																																					1418	1	0
																																					1419	0	0
																																					1420	2	0
																																					1421	0	0
																																					1422	0	0
																																					1423	1	0
																																					1424	1	0
																																					1425	0	0
																																					1426	1	0
																																					1427	2	0
																																					1428	0	0
																																					1429	1	0
																																					1430	1	0
																																					1431	3	0
																																					1432	0	0
																																					1433	0	0
																																					1434	0	0
																																					1435	0	0
																																					1436	1	0
																																					1437	0	0
																																					1438	3	0
																																					1439	0	0
																																					1440	2	0
																																					1441	1	0
																																					1442	0	0
																																					1443	0	0
																																					1444	1	0
																																					1445	1	0
																																					1446	1	0
																																					1447	1	0
																																					1448	1	0
																																					1449	3	0
																																					1450	0	0
																																					1451	1	0
																																					1452	1	0
																																					1453	1	0
																																					1454	1	0
																																					1455	0	0
																																					1456	1	0
																																					1457	1	0
																																					1458	1	0
																																					1459	2	0
																																					1460	1	0
																																					1461	2	0
																																					1462	1	0
																																					1463	1	0
																																					1464	2	0
																																					1465	0	0
																																					1466	0	0
																																					1467	1	0
																																					1468	1	0
																																					1469	1	0
																																					1470	0	0
																																					1471	1	0
																																					1472	3	0
																																					1473	1	0
																																					1474	1	0
																																					1475	0	0
																																					1476	0	0
																																					1477	0	0
																																					1478	0	0
																																					1479	1	0
																																					1480	2	0
																																					1481	1	0
																																					1482	1	0
																																					1483	0	0
																																					1484	1	0
																																					1485	3	0
																																					1486	0	0
																																					1487	0	0
																																					1488	1	0
																																					1489	1	0
																																					1490	3	0
																																					1491	0	0
																																					1492	2	0
																																					1493	1	0
																																					1494	3	0
																																					1495	2	0
																																					1496	0	0
																																					1497	0	0
																																					1498	0	0
																																					1499	0	0
																																					1500	1	0
																																					1501	2	0
																																					1502	3	0
																																					1503	2	0
																																					1504	0	0
																																					1505	1	0
																																					1506	0	0
																																					1507	0	0
																																					1508	3	0
																																					1509	2	0
																																					1510	0	0
																																					1511	1	0
																																					1512	0	0
																																					1513	0	0
																																					1514	2	0
																																					1515	0	0
																																					1516	1	0
																																					1517	0	0
																																					1518	2	0
																																					1519	0	0
																																					1520	0	0
																																					1521	0	0
																																					1522	2	0
																																					1523	1	0
																																					1524	1	0
																																					1525	0	0
																																					1526	0	0
																																					1527	1	0
																																					1528	1	0
																																					1529	2	0
																																					1530	1	0
																																					1531	0	0
																																					1532	0	0
																																					1533	1	0
																																					1534	2	0
																																					1535	0	0
																																					1536	0	0
																																					1537	1	0
																																					1538	0	0
																																					1539	4	0
																																					1540	1	0
																																					1541	4	0
																																					1542	1	0
																																					1543	0	0
																																					1544	1	0
																																					1545	3	0
																																					1546	3	0
																																					1547	1	0
																																					1548	0	0
																																					1549	0	0
																																					1550	2	0
																																					1551	0	0
																																					1552	3	0
																																					1553	0	0
																																					1554	1	0
																																					1555	1	0
																																					1556	3	0
																																					1557	1	0
																																					1558	1	0
																																					1559	1	0
																																					1560	1	0
																																					1561	0	0
																																					1562	1	0
																																					1563	0	0
																																					1564	0	0
																																					1565	2	0
																																					1566	2	0
																																					1567	2	0
																																					1568	0	0
																																					1569	1	0
																																					1570	1	0
																																					1571	2	0
																																					1572	1	0
																																					1573	1	0
																																					1574	0	0
																																					1575	4	0
																																					1576	0	0
																																					1577	0	0
																																					1578	1	0
																																					1579	0	0
																																					1580	3	0
																																					1581	2	0
																																					1582	1	0
																																					1583	0	0
																																					1584	0	0
																																					1585	1	0
																																					1586	1	0
																																					1587	1	0
																																					1588	0	0
																																					1589	2	0
																																					1590	2	0
																																					1591	1	0
																																					1592	4	0
																																					1593	0	0
																																					1594	0	0
																																					1595	1	0
																																					1596	0	0
																																					1597	1	0
																																					1598	1	0
																																					1599	4	0
																																					1600	2	0
																																					1601	1	0
																																					1602	1	0
																																					1603	1	0
																																					1604	3	0
																																					1605	1	0
																																					1606	1	0
																																					1607	1	0
																																					1608	0	0
																																					1609	0	0
																																					1610	1	0
																																					1611	0	0
																																					1612	0	0
																																					1613	2	0
																																					1614	1	0
																																					1615	0	0
																																					1616	2	0
																																					1617	1	0
																																					1618	0	0
																																					1619	2	0
																																					1620	1	0
																																					1621	0	0
																																					1622	1	0
																																					1623	2	0
																																					1624	1	0
																																					1625	1	0
																																					1626	0	0
																																					1627	1	0
																																					1628	1	0
																																					1629	0	0
																																					1630	1	0
																																					1631	1	0
																																					1632	1	0
																																					1633	0	0
																																					1634	1	0
																																					1635	0	0
																																					1636	3	0
																																					1637	0	0
																																					1638	3	0
																																					1639	0	0
																																					1640	1	0
																																					1641	1	0
																																					1642	1	0
																																					1643	2	0
																																					1644	1	0
																																					1645	0	0
																																					1646	1	0
																																					1647	0	0
																																					1648	1	0
																																					1649	0	0
																																					1650	0	0
																																					1651	0	0
																																					1652	1	0
																																					1653	1	0
																																					1654	0	0
																																					1655	0	0
																																					1656	0	0
																																					1657	0	0
																																					1658	1	0
																																					1659	0	0
																																					1660	0	0
																																					1661	1	0
																																					1662	2	0
																																					1663	0	0
																																					1664	2	0
																																					1665	0	0
																																					1666	0	0
																																					1667	1	0
																																					1668	1	0
																																					1669	0	0
																																					1670	0	0
																																					1671	0	0
																																					1672	1	0
																																					1673	1	0
																																					1674	1	0
																																					1675	2	0
																																					1676	1	0
																																					1677	0	0
																																					1678	0	0
																																					1679	1	0
																																					1680	1	0
																																					1681	1	0
																																					1682	1	0
																																					1683	0	0
																																					1684	0	0
																																					1685	1	0
																																					1686	1	0
																																					1687	0	0
																																					1688	0	0
																																					1689	0	0
																																					1690	0	0
																																					1691	0	0
																																					1692	1	0
																																					1693	0	0
																																					1694	2	0
																																					1695	1	0
																																					1696	2	0
																																					1697	0	0
																																					1698	0	0
																																					1699	1	0
																																					1700	0	0
																																					1701	2	0
																																					1702	1	0
																																					1703	0	0
																																					1704	1	0
																																					1705	2	0
																																					1706	1	0
																																					1707	0	0
																																					1708	0	0
																																					1709	1	0
																																					1710	1	0
																																					1711	0	0
																																					1712	1	0
																																					1713	2	0
																																					1714	1	0
																																					1715	2	0
																																					1716	1	0
																																					1717	0	0
																																					1718	2	0
																																					1719	0	0
																																					1720	1	0
																																					1721	1	0
																																					1722	2	0
																																					1723	3	0
																																					1724	0	0
																																					1725	2	0
																																					1726	0	0
																																					1727	0	0
																																					1728	0	0
																																					1729	0	0
																																					1730	1	0
																																					1731	2	0
																																					1732	1	0
																																					1733	1	0
																																					1734	3	0
																																					1735	0	0
																																					1736	1	0
																																					1737	2	0
																																					1738	3	0
																																					1739	0	0
																																					1740	1	0
																																					1741	0	0
																																					1742	0	0
																																					1743	1	0
																																					1744	2	0
																																					1745	0	0
																																					1746	0	0
																																					1747	0	0
																																					1748	2	0
																																					1749	2	0
																																					1750	2	0
																																					1751	2	0
																																					1752	1	0
																																					1753	0	0
																																					1754	1	0
																																					1755	0	0
																																					1756	0	0
																																					1757	0	0
																																					1758	0	0
																																					1759	1	0
																																					1760	1	0
																																					1761	0	0
																																					1762	2	0
																																					1763	2	0
																																					1764	0	0
																																					1765	0	0
																																					1766	1	0
																																					1767	1	0
																																					1768	1	0
																																					1769	1	0
																																					1770	0	0
																																					1771	2	0
																																					1772	1	0
																																					1773	2	0
																																					1774	1	0
																																					1775	1	0
																																					1776	1	0
																																					1777	0	0
																																					1778	0	0
																																					1779	1	0
																																					1780	1	0
																																					1781	2	0
																																					1782	1	0
																																					1783	1	0
																																					1784	0	0
																																					1785	1	0
																																					1786	1	0
																																					1787	2	0
																																					1788	0	0
																																					1789	0	0
																																					1790	0	0
																																					1791	0	0
																																					1792	1	0
																																					1793	1	0
																																					1794	0	0
																																					1795	0	0
																																					1796	0	0
																																					1797	1	0
																																					1798	0	0
																																					1799	0	0
																																					1800	2	0
																																					1801	1	0
																																					1802	1	0
																																					1803	1	0
																																					1804	1	0
																																					1805	2	0
																																					1806	2	0
																																					1807	6	0
																																					1808	2	0
																																					1809	1	0
																																					1810	0	0
																																					1811	1	0
																																					1812	2	0
																																					1813	0	0
																																					1814	3	0
																																					1815	2	0
																																					1816	1	0
																																					1817	1	0
																																					1818	0	0
																																					1819	2	0
																																					1820	0	0
																																					1821	1	0
																																					1822	0	0
																																					1823	1	0
																																					1824	0	0
																																					1825	0	0
																																					1826	0	0
																																					1827	0	0
																																					1828	1	0
																																					1829	2	0
																																					1830	3	0
																																					1831	1	0
																																					1832	2	0
																																					1833	2	0
																																					1834	0	0
																																					1835	2	0
																																					1836	2	0
																																					1837	0	0
																																					1838	1	0
																																					1839	0	0
																																					1840	0	0
																																					1841	0	0
																																					1842	0	0
																																					1843	1	0
																																					1844	2	0
																																					1845	2	0
																																					1846	2	0
																																					1847	0	0
																																					1848	2	0
																																					1849	0	0
																																					1850	1	0
																																					1851	1	0
																																					1852	0	0
																																					1853	2	0
																																					1854	0	0
																																					1855	1	0
																																					1856	3	0
																																					1857	2	0
																																					1858	2	0
																																					1859	1	0
																																					1860	0	0
																																					1861	0	0
																																					1862	0	0
																																					1863	0	0
																																					1864	0	0
																																					1865	2	0
																																					1866	0	0
																																					1867	2	0
																																					1868	2	0
																																					1869	1	0
																																					1870	0	0
																																					1871	1	0
																																					1872	1	0
																																					1873	3	0
																																					1874	1	0
																																					1875	2	0
																																					1876	1	0
																																					1877	1	0
																																					1878	1	0
																																					1879	0	0
																																					1880	1	0
																																					1881	0	0
																																					1882	0	0
																																					1883	2	0
																																					1884	0	0
																																					1885	0	0
																																					1886	0	0
																																					1887	0	0
																																					1888	2	0
																																					1889	3	0
																																					1890	2	0
																																					1891	1	0
																																					1892	0	0
																																					1893	0	0
																																					1894	2	0
																																					1895	2	0
																																					1896	1	0
																																					1897	1	0
																																					1898	1	0
																																					1899	1	0
																																					1900	1	0
																																					1901	0	0
																																					1902	3	0
																																					1903	1	0
																																					1904	0	0
																																					1905	2	0
																																					1906	3	0
																																					1907	2	0
																																					1908	1	0
																																					1909	1	0
																																					1910	3	0
																																					1911	0	0
																																					1912	2	0
																																					1913	0	0
																																					1914	2	0
																																					1915	2	0
																																					1916	1	0
																																					1917	0	0
																																					1918	0	0
																																					1919	1	0
																																					1920	1	0
																																					1921	1	0
																																					1922	1	0
																																					1923	0	0
																																					1924	1	0
																																					1925	0	0
																																					1926	0	0
																																					1927	0	0
																																					1928	1	0
																																					1929	1	0
																																					1930	0	0
																																					1931	1	0
																																					1932	2	0
																																					1933	0	0
																																					1934	1	0
																																					1935	0	0
																																					1936	2	0
																																					1937	0	0
																																					1938	1	0
																																					1939	1	0
																																					1940	1	0
																																					1941	0	0
																																					1942	1	0
																																					1943	2	0
																																					1944	1	0
																																					1945	1	0
																																					1946	0	0
																																					1947	1	0
																																					1948	1	0
																																					1949	0	0
																																					1950	0	0
																																					1951	1	0
																																					1952	0	0
																																					1953	0	0
																																					1954	3	0
																																					1955	0	0
																																					1956	0	0
																																					1957	2	0
																																					1958	1	0
																																					1959	0	0
																																					1960	1	0
																																					1961	2	0
																																					1962	0	0
																																					1963	2	0
																																					1964	1	0
																																					1965	0	0
																																					1966	0	0
																																					1967	0	0
																																					1968	2	0
																																					1969	1	0
																																					1970	0	0
																																					1971	1	0
																																					1972	1	0
																																					1973	2	0
																																					1974	2	0
																																					1975	1	0
																																					1976	2	0
																																					1977	2	0
																																					1978	1	0
																																					1979	0	0
																																					1980	1	0
																																					1981	0	0
																																					1982	1	0
																																					1983	0	0
																																					1984	1	0
																																					1985	1	0
																																					1986	0	0
																																					1987	1	0
																																					1988	0	0
																																					1989	2	0
																																					1990	1	0
																																					1991	2	0
																																					1992	2	0
																																					1993	1	0
																																					1994	1	0
																																					1995	2	0
																																					1996	1	0
																																					1997	0	0
																																					1998	1	0
[truncated: 2 more rows]
