# Supplementary material for: Sequentially amplified circularly polarized ultraviolet luminescence for enantioselective photopolymerization
Source: Nat Commun. 2020 Nov 9;11:5659. doi: 10.1038/s41467-020-19479-1 (PMC7652877; doi:10.1038/s41467-020-19479-1)
Supplement: Supplementary file 3 — Source Data [file 41467_2020_19479_MOESM3_ESM.zip › Source Data/Figure 4.xlsx]

## Sheet: Sheet1
Figure 4
4b
500	85.5514	0.02906	550	-17.8474	0.01393
499.5	87.085	0.02947	549.5	-18.4098	0.01406
499	88.5721	0.02987	549	-19.1237	0.01418
498.5	90.0367	0.03034	548.5	-19.6751	0.01427
498	91.5761	0.03076	548	-20.1279	0.01439
497.5	93.7397	0.03123	547.5	-20.4648	0.0145
497	95.403	0.03173	547	-20.7647	0.01462
496.5	96.6986	0.0322	546.5	-21.0746	0.01475
496	98.2594	0.03266	546	-21.4646	0.01485
495.5	99.6588	0.03314	545.5	-21.9086	0.01496
495	100.962	0.03364	545	-22.2251	0.01507
494.5	102.919	0.03417	544.5	-22.7739	0.01519
494	105.114	0.03472	544	-23.1692	0.0153
493.5	106.74	0.03525	543.5	-23.7543	0.01541
493	108.318	0.03581	543	-24.4337	0.01552
492.5	110.066	0.03635	542.5	-25.0541	0.01567
492	111.963	0.03695	542	-25.6678	0.01579
491.5	113.736	0.03759	541.5	-26.1583	0.01589
491	115.729	0.0382	541	-26.4568	0.016
490.5	117.434	0.03877	540.5	-26.746	0.01613
490	119.565	0.0394	540	-27.0386	0.01623
489.5	121.962	0.04008	539.5	-27.4139	0.01637
489	124.566	0.04071	539	-27.8039	0.0165
488.5	127.281	0.04134	538.5	-28.4585	0.01661
488	130.213	0.0421	538	-29.0554	0.01675
487.5	132.949	0.04278	537.5	-29.4429	0.01691
487	135.835	0.04348	537	-29.9677	0.01706
486.5	138.859	0.04421	536.5	-30.5127	0.01719
486	140.997	0.04498	536	-30.9404	0.01733
485.5	143.318	0.04573	535.5	-31.351	0.01748
485	146.406	0.04649	535	-31.6733	0.01762
484.5	149.41	0.0472	534.5	-31.9828	0.01777
484	152.695	0.04798	534	-32.5659	0.0179
483.5	156.167	0.04882	533.5	-33.268	0.01806
483	158.819	0.04963	533	-33.9538	0.01823
482.5	162.013	0.05047	532.5	-34.5786	0.01839
482	165.737	0.05136	532	-35.1878	0.01857
481.5	169.43	0.05221	531.5	-35.8694	0.01877
481	172.542	0.0531	531	-36.6695	0.01893
480.5	175.558	0.05402	530.5	-37.4505	0.01913
480	178.965	0.05501	530	-38.0849	0.01932
479.5	181.626	0.05605	529.5	-38.9642	0.01951
479	184.321	0.05708	529	-39.8248	0.01968
478.5	187.523	0.05811	528.5	-40.5164	0.01988
478	190.869	0.05916	528	-41.1964	0.0201
477.5	194.592	0.06016	527.5	-41.8281	0.02029
477	198.524	0.06124	527	-42.5337	0.0205
476.5	202.522	0.06238	526.5	-43.0718	0.0207
476	206.764	0.06351	526	-43.946	0.02091
475.5	210.155	0.06461	525.5	-44.6413	0.02113
475	214.188	0.06574	525	-45.336	0.02135
474.5	218.573	0.06695	524.5	-46.1522	0.02155
474	222.385	0.06813	524	-47.1203	0.02178
473.5	226.293	0.06926	523.5	-48.0308	0.02202
473	230.214	0.07046	523	-48.876	0.02227
472.5	234.245	0.07173	522.5	-49.8082	0.02251
472	237.957	0.07293	522	-50.7603	0.02273
471.5	241.891	0.07417	521.5	-51.7487	0.02294
471	246.401	0.07537	521	-52.5873	0.02319
470.5	250.906	0.07655	520.5	-53.4265	0.02345
470	254.959	0.07778	520	-54.4534	0.02369
469.5	258.957	0.079	519.5	-55.3553	0.02394
469	263.03	0.08027	519	-56.3283	0.0242
468.5	266.818	0.08158	518.5	-57.5828	0.02446
468	270.402	0.08288	518	-58.7921	0.02477
467.5	273.756	0.08428	517.5	-59.7542	0.02506
467	277.498	0.08574	517	-60.7553	0.02533
466.5	281.536	0.08711	516.5	-61.7101	0.02564
466	285.991	0.08855	516	-62.7773	0.02596
465.5	290.256	0.09009	515.5	-63.6969	0.02624
465	294.644	0.09166	515	-64.7454	0.02655
464.5	298.738	0.09315	514.5	-65.9669	0.02685
464	302.982	0.09465	514	-67.0742	0.02714
463.5	307.338	0.09623	513.5	-68.3407	0.02742
463	312.155	0.09785	513	-69.6689	0.02778
462.5	317.422	0.09956	512.5	-71.1194	0.02808
462	322.296	0.10133	512	-72.5968	0.02838
461.5	327.332	0.10318	511.5	-74.2239	0.02872
461	331.502	0.10501	511	-75.8946	0.02906
460.5	337.486	0.10689	510.5	-77.4237	0.02942
460	343.863	0.1088	510	-78.9268	0.02977
459.5	350.16	0.11076	509.5	-80.3569	0.03009
459	356.816	0.11275	509	-81.6195	0.03045
458.5	362.134	0.11473	508.5	-83.0838	0.03082
458	366.304	0.11687	508	-84.6774	0.03115
457.5	371.35	0.11898	507.5	-86.1487	0.03149
457	377.408	0.12116	507	-87.6884	0.03181
456.5	383.512	0.12332	506.5	-89.3148	0.03216
456	389.864	0.12563	506	-90.8119	0.03257
455.5	396.089	0.12808	505.5	-92.5147	0.03292
455	402.221	0.13051	505	-94.0745	0.03333
454.5	408.138	0.13302	504.5	-95.5498	0.0337
454	414.446	0.13545	504	-97.2514	0.0341
453.5	421.651	0.13797	503.5	-99.1822	0.03451
453	429.713	0.14054	503	-101.242	0.03494
452.5	437.604	0.14319	502.5	-103.128	0.03534
452	443.061	0.14581	502	-105.094	0.03573
451.5	448.366	0.14839	501.5	-107.087	0.03618
451	454.29	0.15102	501	-109.229	0.03662
450.5	461.258	0.15372	500.5	-111.547	0.0371
450	468.559	0.15651	500	-113.888	0.0375
449.5	476.755	0.15919	499.5	-116.21	0.03801
449	484.789	0.162	499	-118.721	0.03854
448.5	491.985	0.1649	498.5	-121.13	0.0391
448	499.637	0.16785	498	-123.4	0.03962
447.5	506.527	0.1707	497.5	-125.805	0.04015
447	512.813	0.17359	497	-128.141	0.04069
446.5	519.142	0.17648	496.5	-130.775	0.04124
446	525.859	0.17924	496	-133.093	0.04178
445.5	531.262	0.18195	495.5	-135.368	0.04236
445	536.969	0.18471	495	-137.44	0.0429
444.5	543.021	0.18763	494.5	-139.715	0.04348
444	549.958	0.19059	494	-142.134	0.04408
443.5	556.851	0.19362	493.5	-144.451	0.04469
443	564.337	0.1967	493	-147.055	0.04529
442.5	571.324	0.19982	492.5	-149.799	0.04589
442	578.585	0.20287	492	-152.237	0.04652
441.5	586.843	0.20595	491.5	-154.915	0.04717
441	594.318	0.20932	491	-157.615	0.04778
440.5	601.714	0.21276	490.5	-160.184	0.0484
440	610.036	0.21616	490	-162.915	0.04902
439.5	618.771	0.21974	489.5	-165.582	0.0497
439	628.436	0.22334	489	-168.417	0.05036
438.5	639.592	0.22685	488.5	-171.415	0.05104
438	650.424	0.23047	488	-174.652	0.05177
437.5	659.737	0.23421	487.5	-178.152	0.0525
437	668.916	0.23802	487	-181.535	0.05323
436.5	677.402	0.24204	486.5	-184.815	0.05402
436	685.597	0.24594	486	-188.129	0.0548
435.5	694.231	0.24994	485.5	-191.312	0.05562
435	704.687	0.25409	485	-194.467	0.05639
434.5	713.815	0.25822	484.5	-197.737	0.0571
434	722.356	0.26236	484	-201.079	0.05793
433.5	730.156	0.26662	483.5	-204.665	0.05874
433	737.944	0.27105	483	-208.12	0.05958
432.5	746.492	0.27529	482.5	-211.665	0.06047
432	754.937	0.27944	482	-215.511	0.06136
431.5	762.087	0.28352	481.5	-219.258	0.06223
431	768.652	0.28765	481	-222.991	0.06315
430.5	775.652	0.29211	480.5	-226.396	0.06408
430	781.548	0.29661	480	-230.116	0.06502
429.5	788.864	0.30132	479.5	-233.947	0.06598
429	798.872	0.306	479	-237.483	0.06695
428.5	808.616	0.31077	478.5	-241.181	0.06786
428	817.312	0.31548	478	-245.157	0.06886
427.5	826.024	0.31998	477.5	-249.122	0.06981
427	834.964	0.32442	477	-253.337	0.07083
426.5	843.549	0.32882	476.5	-257.538	0.07185
426	851.923	0.33346	476	-261.756	0.07289
425.5	862.61	0.33818	475.5	-265.537	0.07397
425	873.612	0.34295	475	-269.271	0.07504
424.5	883.263	0.3475	474.5	-273.186	0.0761
424	892.228	0.3523	474	-277.568	0.07717
423.5	901.218	0.35709	473.5	-281.982	0.07826
423	909.315	0.36206	473	-286.336	0.07942
422.5	917.957	0.36683	472.5	-291.152	0.08053
422	926.876	0.37146	472	-296.19	0.08168
421.5	936.016	0.37629	471.5	-300.811	0.08277
421	943.379	0.38111	471	-305.419	0.08386
420.5	950.616	0.38604	470.5	-310.222	0.08501
420	957.911	0.3909	470	-315.392	0.08622
419.5	965.38	0.39557	469.5	-320.278	0.0874
419	972.079	0.40036	469	-325.316	0.08868
418.5	978.847	0.40524	468.5	-330.444	0.0899
418	985.98	0.41012	468	-335.511	0.09116
417.5	992.776	0.41486	467.5	-340.842	0.09243
417	998.924	0.41937	467	-346.963	0.0937
416.5	1004.34	0.42383	466.5	-353.001	0.09503
416	1010.03	0.42811	466	-358.575	0.09633
415.5	1015.24	0.43232	465.5	-363.809	0.0977
415	1020.68	0.43664	465	-369.277	0.09905
414.5	1026.76	0.44086	464.5	-374.785	0.10038
414	1030.88	0.44514	464	-379.795	0.10179
413.5	1033.53	0.44932	463.5	-384.905	0.10329
413	1036.89	0.45323	463	-390.1	0.10484
412.5	1040.65	0.45711	462.5	-395.949	0.10637
412	1045.56	0.46098	462	-401.856	0.10791
411.5	1050.1	0.46504	461.5	-407.832	0.10952
411	1054.24	0.46925	461	-414.372	0.11117
410.5	1058.54	0.47354	460.5	-421.059	0.11292
410	1061.13	0.47736	460	-428.011	0.1147
409.5	1063.49	0.48114	459.5	-435.075	0.11653
409	1066.26	0.48488	459	-442.102	0.11842
408.5	1069.64	0.48849	458.5	-448.735	0.12024
408	1073.24	0.49217	458	-455.631	0.12216
407.5	1077.02	0.49632	457.5	-462.472	0.12413
407	1081.63	0.50011	457	-469.39	0.12613
406.5	1085	0.50366	456.5	-476.427	0.12822
406	1087.91	0.50711	456	-484.376	0.13033
405.5	1091.25	0.51044	455.5	-493.007	0.13247
405	1093.98	0.51377	455	-501.511	0.13457
404.5	1096.4	0.51705	454.5	-510.514	0.13685
404	1099.45	0.52024	454	-518.685	0.13916
403.5	1101.38	0.52317	453.5	-527.159	0.14148
403	1103.55	0.52577	453	-535.379	0.14376
402.5	1104.94	0.52837	452.5	-543.8	0.14604
402	1104.82	0.53109	452	-552.173	0.14836
401.5	1104.35	0.53393	451.5	-560.109	0.15068
401	1104.06	0.53646	451	-568.326	0.15304
400.5	1102.71	0.53889	450.5	-577.264	0.15545
400	1099.31	0.54123	450	-586.158	0.15794
399.5	1094.33	0.54312	449.5	-595.455	0.16034
399	1088.78	0.54497	449	-604.964	0.1628
398.5	1082.23	0.54667	448.5	-614.18	0.16524
398	1077.01	0.54817	448	-623.091	0.16774
397.5	1072.23	0.54948	447.5	-631.142	0.17026
397	1069.4	0.5508	447	-638.695	0.1728
396.5	1066.68	0.55159	446.5	-646.223	0.17539
396	1061.39	0.55208	446	-654.216	0.17787
395.5	1054.43	0.5526	445.5	-662.511	0.1803
395	1045.59	0.5532	445	-671.069	0.18287
394.5	1035.75	0.55343	444.5	-679.865	0.18563
394	1027.68	0.55341	444	-687.922	0.18829
393.5	1021.39	0.55297	443.5	-696.124	0.19096
393	1014.31	0.55246	443	-704.735	0.19363
392.5	1007.19	0.55197	442.5	-714.124	0.1963
392	999.654	0.55152	442	-723.271	0.19912
391.5	992.733	0.5509	441.5	-732.527	0.20202
391	984.406	0.54999	441	-741.393	0.20503
390.5	975.79	0.54881	440.5	-750.841	0.20808
390	968.112	0.54801	440	-760.459	0.2111
389.5	960.852	0.54664	439.5	-769.444	0.21419
389	951.157	0.54529	439	-778.739	0.2173
388.5	939.695	0.54407	438.5	-789.222	0.22053
388	929.245	0.54279	438	-799.84	0.22375
387.5	918.446	0.54151	437.5	-809.605	0.22701
387	908.28	0.5397	437	-819.146	0.2304
386.5	901.148	0.53777	436.5	-828.09	0.23378
386	894.264	0.53578	436	-836.793	0.23713
385.5	884.4	0.53367	435.5	-846.158	0.24069
385	873.757	0.53166	435	-855.662	0.24423
384.5	862.494	0.52928	434.5	-864.86	0.24781
384	852.041	0.52651	434	-872.855	0.25137
383.5	841.117	0.52366	433.5	-881.206	0.25493
383	830.123	0.52085	433	-889.615	0.25853
382.5	821.328	0.51804	432.5	-898.783	0.26207
382	812.138	0.51496	432	-907.293	0.26569
381.5	801.338	0.51163	431.5	-916.781	0.26939
381	790.462	0.50839	431	-927.542	0.27318
380.5	780.297	0.50484	430.5	-938.339	0.27687
380	767.755	0.50118	430	-947.494	0.28071
379.5	754.207	0.49717	429.5	-956.284	0.28461
379	740.805	0.493	429	-965.482	0.28841
378.5	727.383	0.48863	428.5	-974.954	0.2923
378	712.331	0.48442	428	-984.774	0.29616
377.5	697.833	0.47996	427.5	-994.75	0.30002
377	685.011	0.47547	427	-1004.53	0.30387
376.5	670.162	0.47058	426.5	-1014.01	0.30787
376	654.744	0.46556	426	-1023.44	0.31182
375.5	640.431	0.46055	425.5	-1033.41	0.31597
375	627.323	0.4552	425	-1043.1	0.31986
374.5	614.022	0.44966	424.5	-1051.57	0.32374
374	599.194	0.44381	424	-1059.18	0.32766
373.5	583.777	0.43807	423.5	-1066.72	0.33171
373	568.662	0.43228	423	-1074.28	0.33562
372.5	554.197	0.42614	422.5	-1081.17	0.33982
372	541.744	0.41983	422	-1088.2	0.34373
371.5	529.596	0.41345	421.5	-1095.35	0.34749
371	519.767	0.40709	421	-1102.27	0.35136
370.5	508.984	0.40052	420.5	-1108.14	0.35525
370	497.65	0.39394	420	-1113.4	0.35908
369.5	484.772	0.38704	419.5	-1119.51	0.36307
369	470.946	0.38012	419	-1125.03	0.36688
368.5	457.309	0.37317	418.5	-1130.67	0.37062
368	446.924	0.36599	418	-1135.96	0.37433
367.5	434.438	0.3589	417.5	-1140.69	0.37804
367	420.648	0.35161	417	-1144.2	0.38186
366.5	406.904	0.34437	416.5	-1147.88	0.38571
366	393.307	0.33741	416	-1152.93	0.38947
365.5	380.055	0.33011	415.5	-1158.91	0.39312
365	366.467	0.32253	415	-1165.04	0.39686
364.5	351.976	0.31495	414.5	-1170.89	0.40042
364	335.841	0.30738	414	-1175.95	0.40399
363.5	320.819	0.29972	413.5	-1180.22	0.40778
363	306.842	0.29196	413	-1185.08	0.41149
362.5	292.995	0.28427	412.5	-1189.62	0.41505
362	279.33	0.27665	412	-1194.75	0.41856
361.5	265.739	0.2692	411.5	-1198.63	0.4219
361	252.383	0.26155	411	-1201.43	0.42529
360.5	239.714	0.25393	410.5	-1204.73	0.4288
360	228.498	0.24619	410	-1208.2	0.43219
359.5	216.827	0.23858	409.5	-1211.95	0.43553
359	206.719	0.2312	409	-1216.04	0.43885
358.5	196.134	0.22365	408.5	-1220.41	0.44201
358	186.146	0.21603	408	-1224.23	0.44509
357.5	176.144	0.2085	407.5	-1226.38	0.44834
357	166.542	0.20112	407	-1227.96	0.45155
356.5	156.375	0.19379	406.5	-1228.32	0.45447
356	147.82	0.18654	406	-1227.45	0.45726
355.5	139.49	0.17952	405.5	-1226.77	0.45992
355	129.688	0.17267	405	-1226.66	0.46262
354.5	119.624	0.16583	404.5	-1226.25	0.46534
354	108.51	0.15906	404	-1227.26	0.46802
353.5	98.4008	0.15239	403.5	-1227.76	0.47065
353	89.9466	0.14586	403	-1227.93	0.47313
352.5	81.9351	0.13949	402.5	-1227.69	0.47552
352	73.1974	0.13328	402	-1226.26	0.47787
351.5	63.8833	0.12729	401.5	-1224.62	0.48005
351	55.0853	0.1215	401	-1221.99	0.48227
350.5	46.563	0.11579	400.5	-1217.95	0.48435
350	38.0941	0.11037	400	-1213.51	0.4862
349.5	29.9292	0.1051	399.5	-1209.49	0.48804
349	22.806	0.09985	399	-1205.19	0.48984
348.5	16.0595	0.09492	398.5	-1199.97	0.49128
348	10.1402	0.09005	398	-1195.11	0.49285
347.5	4.70817	0.08542	397.5	-1191.27	0.49442
347	-0.09255	0.08083	397	-1186.93	0.49575
346.5	-4.66137	0.0765	396.5	-1181.76	0.49696
346	-7.77239	0.07226	396	-1174.75	0.49794
345.5	-10.6114	0.06823	395.5	-1166.6	0.49858
345	-13.5201	0.06429	395	-1158.65	0.49923
344.5	-16.3692	0.06051	394.5	-1150.72	0.50004
344	-18.81	0.05685	394	-1142.99	0.50066
343.5	-21.2214	0.05329	393.5	-1134.16	0.5011
343	-23.4377	0.04991	393	-1125.27	0.50129
342.5	-25.1896	0.04667	392.5	-1115.63	0.50135
342	-26.3959	0.04354	392	-1107.53	0.50133
341.5	-27.4537	0.04056	391.5	-1099.13	0.50121
341	-28.2959	0.03777	391	-1089.57	0.50111
340.5	-28.5967	0.03515	390.5	-1080.52	0.50073
340	-28.2522	0.03262	390	-1071.19	0.50032
339.5	-28.0771	0.03024	389.5	-1061.8	0.49977
339	-27.7544	0.02804	389	-1051.15	0.49898
338.5	-27.3383	0.02596	388.5	-1041.26	0.49807
338	-27.1539	0.02401	388	-1030.9	0.49722
337.5	-26.9844	0.02218	387.5	-1020.09	0.49624
337	-26.407	0.02048	387	-1009.89	0.49531
336.5	-25.3379	0.01895	386.5	-999.457	0.4941
336	-23.9507	0.01755	386	-989.029	0.49253
335.5	-22.0955	0.01628	385.5	-978.92	0.491
335	-20.0478	0.01513	385	-968.603	0.48934
334.5	-17.9379	0.01407	384.5	-958.276	0.48773
334	-16.1326	0.01313	384	-948.262	0.48589
333.5	-14.4917	0.01227	383.5	-937.232	0.48366
333	-12.7909	0.01154	383	-926.516	0.48137
332.5	-11.206	0.0109	382.5	-915.863	0.4788
332	-9.73657	0.01036	382	-905.762	0.47618
331.5	-8.30431	0.00987	381.5	-896.093	0.4734
331	-6.88825	0.00947	381	-886.411	0.47069
330.5	-5.63708	0.00914	380.5	-876.045	0.46763
330	-4.46132	0.00884	380	-864.281	0.46443
			379.5	-853.222	0.46077
			379	-841.179	0.45721
			378.5	-828.519	0.45338
			378	-815.505	0.44924
			377.5	-802.738	0.44506
			377	-789.596	0.4407
			376.5	-776.224	0.43614
			376	-762.678	0.4314
			375.5	-749.568	0.42684
			375	-736.635	0.42208
			374.5	-722.88	0.41719
			374	-708.72	0.41204
			373.5	-694.277	0.40684
			373	-679.781	0.40159
			372.5	-664.167	0.39625
			372	-648.3	0.39078
			371.5	-632.906	0.38536
			371	-618.289	0.37985
			370.5	-604.416	0.37406
			370	-590.742	0.36828
			369.5	-577.74	0.36248
			369	-563.659	0.35656
			368.5	-549.412	0.35069
			368	-535.872	0.3448
			367.5	-521.52	0.33871
			367	-506.009	0.33253
			366.5	-491.451	0.32635
			366	-476.799	0.32009
			365.5	-461.261	0.3138
			365	-445.244	0.30743
			364.5	-430.308	0.30094
			364	-416.527	0.29434
			363.5	-403.299	0.28764
			363	-389.844	0.28076
			362.5	-375.993	0.27385
			362	-362.051	0.26699
			361.5	-347.685	0.25995
			361	-333.099	0.25274
			360.5	-319.113	0.24536
			360	-304.837	0.23795
			359.5	-289.842	0.23034
			359	-276.018	0.22285
			358.5	-262.264	0.2151
			358	-248.576	0.20734
			357.5	-235.402	0.19959
			357	-222.457	0.19176
			356.5	-209.154	0.1839
			356	-196.074	0.17619
			355.5	-183.276	0.16847
			355	-170.74	0.16088
			354.5	-158.578	0.15349
			354	-146.6	0.14614
			353.5	-134.604	0.13895
			353	-122.873	0.13198
			352.5	-111.685	0.12522
			352	-100.708	0.1187
			351.5	-90.87	0.11228
			351	-81.5038	0.10608
			350.5	-72.7372	0.10004
			350	-63.8317	0.09434
			349.5	-55.1568	0.08886
			349	-47.4396	0.08359
			348.5	-40.6617	0.07861
			348	-34.1289	0.07377
			347.5	-27.6586	0.06919
			347	-21.2783	0.06481
			346.5	-15.4848	0.06067
			346	-10.2528	0.05673
			345.5	-5.78232	0.05304
			345	-2.20721	0.04951
			344.5	1.05307	0.04619
			344	3.97479	0.0431
			343.5	6.29196	0.04014
			343	8.29758	0.03738
			342.5	10.0098	0.03482
			342	11.7267	0.03242
			341.5	12.964	0.03018
			341	13.8554	0.02811
			340.5	14.6011	0.02615
			340	15.1107	0.02434
			339.5	15.1992	0.02265
			339	15.1392	0.0211
			338.5	14.9148	0.01969
			338	14.6026	0.01838
			337.5	14.179	0.01715
			337	13.7529	0.01603
			336.5	13.2354	0.01504
			336	12.442	0.01411
			335.5	11.6808	0.01329
			335	11.1303	0.01256
			334.5	10.4807	0.01191
			334	9.785	0.01132
			333.5	8.98071	0.0108
			333	8.11322	0.01033
			332.5	7.27112	0.00994
			332	6.55432	0.00958
			331.5	5.97903	0.00927
			331	5.4476	0.00902
			330.5	4.92303	0.0088
			330	4.39743	0.00862
