# Supplementary material for: Sequentially amplified circularly polarized ultraviolet luminescence for enantioselective photopolymerization
Source: Nat Commun. 2020 Nov 9;11:5659. doi: 10.1038/s41467-020-19479-1 (PMC7652877; doi:10.1038/s41467-020-19479-1)
Supplement: Supplementary file 3 — Source Data [file 41467_2020_19479_MOESM3_ESM.zip › Source Data/Figure 5.xlsx]

## Sheet: Sheet1
Figure 5a
UC-CPUVL
550	-5.43293	500	22.279	330	0.00348	330	0.00456
549.5	-5.53683	499.5	22.6784	332	0.00359	332	0.00427
549	-5.63985	499	23.0657	334	0.00362	334	0.0041
548.5	-5.77042	498.5	23.4471	336	0.00364	336	0.00408
548	-5.87528	498	23.8479	338	0.0036	338	0.00404
547.5	-5.96673	497.5	24.4114	340	0.00337	340	0.00403
547	-6.0511	497	24.8445	342	0.00338	342	0.00403
546.5	-6.15077	496.5	25.1819	344	0.00316	344	0.0042
546	-6.2282	496	25.5884	346	0.00356	346	0.00418
545.5	-6.29555	495.5	25.9528	348	0.00407	348	0.00477
545	-6.37023	495	26.2921	350	0.00517	350	0.00615
544.5	-6.47577	494.5	26.8017	352	0.00718	352	0.00889
544	-6.61282	494	27.3733	354	0.0108	354	0.01284
543.5	-6.71468	493.5	27.7969	356	0.01602	356	0.01856
543	-6.79793	493	28.2078	358	0.02246	358	0.0261
542.5	-6.86207	492.5	28.6629	360	0.02989	360	0.03555
542	-6.91713	492	29.1571	362	0.03721	362	0.04631
541.5	-6.97987	491.5	29.6188	364	0.0463	364	0.05672
541	-7.04407	491	30.1377	366	0.05628	366	0.06745
540.5	-7.10548	490.5	30.5817	368	0.0667	368	0.07707
540	-7.14522	490	31.1368	370	0.07472	370	0.0865
539.5	-7.21278	489.5	31.7609	372	0.08253	372	0.09519
539	-7.30252	489	32.4391	374	0.08973	374	0.10258
538.5	-7.43618	488.5	33.1461	376	0.09717	376	0.11068
538	-7.54393	488	33.9097	378	0.10407	378	0.11899
537.5	-7.63753	487.5	34.6221	380	0.10912	380	0.12528
537	-7.73408	487	35.3736	382	0.11315	382	0.12807
536.5	-7.84855	486.5	36.1613	384	0.11641	384	0.131
536	-7.98317	486	36.7179	386	0.11834	386	0.13397
535.5	-8.12817	485.5	37.3223	388	0.11931	388	0.13621
535	-8.25135	485	38.1266	390	0.1201	390	0.13699
534.5	-8.40307	484.5	38.9089	392	0.12041	392	0.13616
534	-8.53668	484	39.7642	394	0.11793	394	0.1344
533.5	-8.68403	483.5	40.6684	396	0.11586	396	0.13326
533	-8.8355	483	41.3591	398	0.11383	398	0.13071
532.5	-8.96522	482.5	42.1909	400	0.11164	400	0.12763
532	-9.09623	482	43.1606	402	0.10871	402	0.12486
531.5	-9.24548	481.5	44.1225	404	0.10574	404	0.12322
531	-9.38008	481	44.9329	406	0.10334	406	0.11967
530.5	-9.49513	480.5	45.7181	408	0.10172	408	0.11662
530	-9.59283	480	46.6054	410	0.09976	410	0.11459
529.5	-9.75178	479.5	47.2984	412	0.09659	412	0.11378
529	-9.9285	479	48.0004	414	0.09314	414	0.11138
528.5	-10.0752	478.5	48.834	416	0.09094	416	0.11106
528	-10.1783	478	49.7055	418	0.08992	418	0.11037
527.5	-10.2822	477.5	50.6749	420	0.09027	420	0.1112
527	-10.4194	477	51.699	422	0.09008	422	0.11256
526.5	-10.5699	476.5	52.74	424	0.08959	424	0.113
526	-10.7144	476	53.8447	426	0.0924	426	0.1153
525.5	-10.8874	475.5	54.7279	428	0.08252	428	0.1062
525	-11.0551	475	55.7782	430	0.05091	430	0.07066
524.5	-11.1816	474.5	56.9201	432	0.01771	432	0.02717
524	-11.2969	474	57.9128	434	0.00642	434	0.00838
523.5	-11.4384	473.5	58.9305	436	0.00636	436	0.00833
523	-11.6146	473	59.9516	438	-0.02015	438	-0.0218
522.5	-11.8051	472.5	61.0012	440	0.00061916	440	0.000501738
522	-11.995	472	61.968	442	0.0037	442	0.00436
521.5	-12.1403	471.5	62.9925	444	0.00584	444	0.00799
521	-12.2648	471	64.167	446	0.00417	446	0.00664
520.5	-12.4	470.5	65.34	448	0.00226	448	0.00394
520	-12.6041	470	66.3956	450	-0.08566	450	-0.11622
519.5	-12.8327	469.5	67.4366	--	--	--	--
519	-13.0351	469	68.4975
518.5	-13.2262	468.5	69.4838
518	-13.4775	468	70.4171
517.5	-13.7101	467.5	71.2905
517	-13.9417	467	72.2651
516.5	-14.1163	466.5	73.3166
516	-14.3201	466	74.4769
515.5	-14.5731	465.5	75.5876
515	-14.8073	465	76.7302
514.5	-15.0235	464.5	77.7964
514	-15.2252	464	78.9015
513.5	-15.4422	463.5	80.0359
513	-15.6737	463	81.2903
512.5	-15.9395	462.5	82.662
512	-16.2092	462	83.9314
511.5	-16.4757	461.5	85.2428
511	-16.7672	461	86.3287
510.5	-17.0647	460.5	87.8869
510	-17.3335	460	89.5477
509.5	-17.5757	459.5	91.1876
509	-17.8793	459	92.9209
508.5	-18.1978	458.5	94.3058
508	-18.5683	458	95.3918
507.5	-18.9398	457.5	96.7057
507	-19.2897	457	98.2834
506.5	-19.6177	456.5	99.873
506	-19.9168	456	101.527
505.5	-20.3013	455.5	103.148
505	-20.685	455	104.745
504.5	-21.0548	454.5	106.286
504	-21.4197	454	107.929
503.5	-21.7643	453.5	109.805
503	-22.1158	453	111.904
502.5	-22.4645	452.5	113.96
502	-22.7915	452	115.38
501.5	-23.1408	451.5	116.762
501	-23.5492	451	118.305
500.5	-23.929	450.5	120.119
500	-24.3073	450	122.02
499.5	-24.6927	449.5	124.155
499	-25.0978	449	126.247
498.5	-25.4693	448.5	128.121
498	-25.8798	448	130.114
497.5	-26.3272	447.5	131.908
497	-26.7248	447	133.545
496.5	-27.164	446.5	135.193
496	-27.657	446	136.942
495.5	-28.18	445.5	138.35
495	-28.6972	445	139.836
494.5	-29.1962	444.5	141.412
494	-29.6782	444	143.218
493.5	-30.2353	443.5	145.013
493	-30.795	443	146.963
492.5	-31.2953	442.5	148.782
492	-31.8398	442	150.673
491.5	-32.398	441.5	152.824
491	-32.928	441	154.77
490.5	-33.4967	440.5	156.696
490	-34.1383	440	158.863
489.5	-34.831	439.5	161.138
489	-35.4842	439	163.655
488.5	-36.13	438.5	166.56
488	-36.7113	438	169.381
487.5	-37.2328	437.5	171.807
487	-37.8093	437	174.197
486.5	-38.419	436.5	176.407
486	-39.0735	436	178.541
485.5	-39.7848	435.5	180.789
485	-40.4303	435	183.512
484.5	-41.054	434.5	185.889
484	-41.6783	434	188.113
483.5	-42.3243	433.5	190.145
483	-43.0618	433	192.173
482.5	-43.86	432.5	194.399
482	-44.6262	432	196.598
481.5	-45.3727	431.5	198.46
481	-46.0967	431	200.17
480.5	-46.8258	430.5	201.993
480	-47.6263	430	203.528
479.5	-48.5147	429.5	205.433
479	-49.4087	429	208.04
478.5	-50.1933	428.5	210.577
478	-51.0118	428	212.842
477.5	-51.8182	427.5	215.111
477	-52.5767	427	217.439
476.5	-53.4253	426.5	219.674
476	-54.2732	426	221.855
475.5	-55.1292	425.5	224.638
475	-55.906	425	227.503
474.5	-56.685	424.5	230.016
474	-57.501	424	232.351
473.5	-58.3937	423.5	234.692
473	-59.2562	423	236.801
472.5	-60.1412	422.5	239.051
472	-61.0752	422	241.374
471.5	-61.9853	421.5	243.754
471	-62.8117	421	245.672
470.5	-63.6663	420.5	247.556
470	-64.6048	420	249.456
469.5	-65.5328	419.5	251.401
469	-66.5133	419	253.146
468.5	-67.5202	418.5	254.908
468	-68.4597	418	256.765
467.5	-69.458	417.5	258.536
467	-70.5415	417	260.136
466.5	-71.6702	416.5	261.548
466	-72.7973	416	263.03
465.5	-73.8218	415.5	264.385
465	-74.8137	415	265.803
464.5	-75.8762	414.5	267.386
464	-77.0412	414	268.459
463.5	-78.1145	413.5	269.148
463	-79.2933	413	270.024
462.5	-80.5127	412.5	271.002
462	-81.7233	412	272.281
461.5	-82.9817	411.5	273.464
461	-84.2575	411	274.542
460.5	-85.5445	410.5	275.663
460	-86.8227	410	276.337
459.5	-88.1973	409.5	276.951
459	-89.5352	409	277.671
458.5	-90.8758	408.5	278.552
458	-92.1805	408	279.489
457.5	-93.6032	407.5	280.474
457	-95.144	407	281.674
456.5	-96.6762	406.5	282.552
456	-98.1772	406	283.309
455.5	-99.6147	405.5	284.179
455	-101.149	405	284.891
454.5	-102.651	404.5	285.522
454	-104.152	404	286.314
453.5	-105.66	403.5	286.818
453	-107.168	403	287.384
452.5	-108.667	402.5	287.746
452	-110.347	402	287.714
451.5	-112.077	401.5	287.591
451	-113.796	401	287.515
450.5	-115.523	400.5	287.164
450	-117.263	400	286.278
449.5	-119.021	399.5	284.981
449	-120.7	399	283.536
448.5	-122.354	398.5	281.832
448	-124.108	398	280.471
447.5	-125.779	397.5	279.225
447	-127.527	397	278.49
446.5	-129.215	396.5	277.78
446	-131.016	396	276.404
445.5	-132.788	395.5	274.592
445	-134.559	395	272.289
444.5	-136.329	394.5	269.727
444	-138.017	394	267.625
443.5	-139.544	393.5	265.988
443	-141.051	393	264.144
442.5	-142.549	392.5	262.288
442	-144.134	392	260.327
441.5	-145.726	391.5	258.524
441	-147.221	391	256.356
440.5	-148.712	390.5	254.112
440	-150.394	390	252.113
439.5	-152.054	389.5	250.222
439	-153.798	389	247.697
438.5	-155.547	388.5	244.712
438	-157.31	388	241.991
437.5	-159.137	387.5	239.179
437	-161.133	387	236.531
436.5	-163.076	386.5	234.674
436	-165.011	386	232.881
435.5	-167.02	385.5	230.313
435	-169.08	385	227.541
434.5	-171.075	384.5	224.608
434	-173.018	384	221.886
433.5	-174.88	383.5	219.041
433	-176.882	383	216.178
432.5	-178.977	382.5	213.888
432	-180.962	382	211.494
431.5	-182.887	381.5	208.682
431	-184.757	381	205.85
430.5	-186.467	380.5	203.202
430	-188.188	380	199.936
429.5	-189.947	379.5	196.408
429	-191.545	379	192.918
428.5	-193.22	378.5	189.423
428	-194.892	378	185.503
427.5	-196.493	377.5	181.727
427	-198.143	377	178.388
426.5	-199.78	376.5	174.521
426	-201.528	376	170.506
425.5	-203.152	375.5	166.779
425	-204.768	375	163.365
424.5	-206.397	374.5	159.901
424	-208.12	374	156.04
423.5	-209.773	373.5	152.025
423	-211.4	373	148.089
422.5	-213.108	372.5	144.322
422	-215.008	372	141.079
421.5	-216.802	371.5	137.916
421	-218.508	371	135.356
420.5	-220.085	370.5	132.548
420	-221.378	370	129.596
419.5	-222.765	369.5	126.243
419	-224.1	369	122.642
418.5	-225.26	368.5	119.091
418	-226.462	368	116.386
417.5	-227.585	367.5	113.135
417	-228.835	367	109.544
416.5	-229.953	366.5	105.965
416	-231.132	366	102.424
415.5	-232.123	365.5	98.9726
415	-232.988	365	95.4341
414.5	-233.912	364.5	91.6605
414	-234.67	364	87.4586
413.5	-235.27	363.5	83.5466
413	-235.875	363	79.9069
412.5	-236.397	362.5	76.3009
412	-237.087	362	72.7421
411.5	-237.798	361.5	69.2029
411	-238.36	361	65.7248
410.5	-239.012	360.5	62.4255
410	-239.608	360	59.5046
409.5	-240.3	359.5	56.4652
409	-240.813	359	53.8331
408.5	-241.233	358.5	51.0765
408	-241.637	358	48.4755
407.5	-241.702	357.5	45.8708
407	-241.915	357	43.3702
406.5	-242.018	356.5	40.7227
406	-242.057	356	38.4949
405.5	-241.957	355.5	36.3256
405	-241.83	355	33.773
404.5	-241.678	354.5	31.1521
404	-241.537	354	28.2577
403.5	-241.252	353.5	25.6252
403	-240.888	353	23.4236
402.5	-240.337	352.5	21.3373
402	-239.853	352	19.0618
401.5	-239.2	351.5	16.6363
401	-238.497	351	14.3451
400.5	-237.875	350.5	12.1258
400	-236.937	350	9.92033
399.5	-235.94	349.5	7.79407
399	-235.085	349	5.93906
398.5	-234.218	348.5	4.18215
398	-233.343	348	2.64069
397.5	-232.425	347.5	1.22608
397	-231.433	347	-0.0241
396.5	-230.157	346.5	-1.2139
396	-228.852	346	-2.02406
395.5	-227.497	345.5	-2.76339
395	-226.117	345	-3.52087
394.5	-224.792	344.5	-4.26281
394	-223.427	344	-4.89844
393.5	-221.878	343.5	-5.52641
393	-220.138	343	-6.10357
392.5	-218.325	342.5	-6.5598
392	-216.517	342	-6.87394
391.5	-214.787	341.5	-7.14941
391	-213.105	341	-7.36871
390.5	-211.447	340.5	-7.44705
390	-209.685	340	-7.35735
389.5	-207.687	339.5	-7.31175
389	-205.758	339	-7.22771
388.5	-203.983	338.5	-7.11934
388	-202.387	338	-7.07134
387.5	-200.632	337.5	-7.0272
387	-198.862	337	-6.87683
386.5	-196.888	336.5	-6.59843
386	-194.943	336	-6.23715
385.5	-192.933	335.5	-5.75404
385	-190.955	335	-5.22079
384.5	-189.065	334.5	-4.67134
384	-187.157	334	-4.2012
383.5	-185.233	333.5	-3.77389
383	-183.193	333	-3.33098
382.5	-180.935	332.5	-2.91823
382	-178.397	332	-2.53557
381.5	-176.018	331.5	-2.16258
381	-173.828	331	-1.79382
380.5	-171.502	330.5	-1.46799
380	-169.137	330	-1.1618
379.5	-166.649
379	-164.113
378.5	-161.473
378	-158.701
377.5	-155.802
377	-152.978
376.5	-150.144
376	-147.203
375.5	-144.219
375	-141.319
374.5	-138.381
374	-135.366
373.5	-132.401
373	-129.202
372.5	-126.037
372	-122.846
371.5	-119.65
371	-116.465
370.5	-113.328
370	-110.49
369.5	-107.948
369	-105.418
368.5	-102.53
368	-99.8655
367.5	-97.2595
367	-94.7332
366.5	-92.1658
366	-89.5942
365.5	-87.0207
365	-84.5522
364.5	-82.0888
364	-79.5712
363.5	-77.0723
363	-74.6305
362.5	-72.1167
362	-69.5777
361.5	-66.9017
361	-64.18
360.5	-61.4593
360	-58.733
359.5	-56.0362
359	-53.2608
358.5	-50.5493
358	-47.9185
357.5	-45.3738
357	-42.8472
356.5	-40.2667
356	-37.7585
355.5	-35.2373
355	-32.7465
354.5	-30.3143
354	-28.002
353.5	-25.7357
353	-23.5945
352.5	-21.5093
352	-19.6185
351.5	-17.8068
351	-15.9191
350.5	-14.1661
350	-12.4541
349.5	-10.8293
349	-9.28833
348.5	-7.84502
348	-6.48607
347.5	-5.26867
347	-4.13795
346.5	-3.13238
346	-2.17443
345.5	-1.31775
345	-0.5469
344.5	0.15902
344	0.77318
343.5	1.24576
343	1.58641
342.5	1.85725
342	2.13628
341.5	2.39905
341	2.57972
340.5	2.70938
340	2.7727
339.5	2.78363
339	2.76128
338.5	2.71757
338	2.64533
337.5	2.55343
337	2.44768
336.5	2.36153
336	2.25683
335.5	2.14853
335	2.07183
334.5	1.99127
334	1.8845
333.5	1.77103
333	1.66688
332.5	1.55708
332	1.4545
331.5	1.32801
331	1.19866
330.5	1.08993
330	0.98623
