# Supplementary material for: Sequentially amplified circularly polarized ultraviolet luminescence for enantioselective photopolymerization
Source: Nat Commun. 2020 Nov 9;11:5659. doi: 10.1038/s41467-020-19479-1 (PMC7652877; doi:10.1038/s41467-020-19479-1)
Supplement: Supplementary file 3 — Source Data [file 41467_2020_19479_MOESM3_ESM.zip › Source Data/Figure 6.xlsx]

## Sheet: Sheet1
Figure 6b
CD
900	2.7569	900	-5.96423
899.8	3.30781	899.8	-5.79059
899.6	3.8476	899.6	-5.69699
899.4	4.89977	899.4	-6.04136
899.2	4.49355	899.2	-5.5228
899	3.24734	899	-5.3716
898.8	2.14492	898.8	-4.50304
898.6	3.24402	898.6	-3.93459
898.4	5.20354	898.4	-3.56995
898.2	6.9328	898.2	-3.86701
898	8.50534	898	-3.7013
897.8	9.2199	897.8	-4.12532
897.6	9.42514	897.6	-3.94276
897.4	9.4649	897.4	-3.69784
897.2	9.94764	897.2	-4.26435
897	9.94314	897	-5.67082
896.8	10.9218	896.8	-6.22187
896.6	12.084	896.6	-5.89597
896.4	12.3127	896.4	-6.21544
896.2	12.3245	896.2	-7.2609
896	12.2401	896	-7.8873
895.8	12.7183	895.8	-8.10444
895.6	13.8605	895.6	-8.50078
895.4	14.3019	895.4	-9.36508
895.2	13.3289	895.2	-9.507
895	12.1143	895	-8.88096
894.8	11.8567	894.8	-8.70179
894.6	12.2237	894.6	-9.2674
894.4	12.5757	894.4	-9.73793
894.2	12.3468	894.2	-9.00777
894	12.0051	894	-8.4989
893.8	11.8475	893.8	-7.98537
893.6	11.6526	893.6	-7.19901
893.4	11.7898	893.4	-6.2109
893.2	11.7864	893.2	-5.633
893	11.3361	893	-5.35764
892.8	10.8768	892.8	-5.29744
892.6	10.6029	892.6	-5.80562
892.4	10.6202	892.4	-5.86604
892.2	10.7984	892.2	-5.40461
892	10.6599	892	-3.93616
891.8	10.0592	891.8	-2.14158
891.6	9.864	891.6	-0.48149
891.4	9.97847	891.4	-0.43028
891.2	9.36319	891.2	-0.77945
891	9.04839	891	-1.56246
890.8	8.9403	890.8	-1.84115
890.6	8.61478	890.6	-2.54691
890.4	8.34755	890.4	-2.91249
890.2	8.54141	890.2	-2.78019
890	8.16324	890	-1.41182
889.8	6.80483	889.8	-0.23023
889.6	6.51997	889.6	-0.26996
889.4	6.99926	889.4	-1.14527
889.2	6.79197	889.2	-2.30195
889	5.97892	889	-1.90263
888.8	5.71753	888.8	-1.12328
888.6	6.15749	888.6	-0.45714
888.4	6.79722	888.4	-1.03779
888.2	6.49737	888.2	-0.76485
888	5.34964	888	-0.47195
887.8	4.01542	887.8	0.16017
887.6	2.97962	887.6	0.88153
887.4	1.89802	887.4	1.75498
887.2	2.27474	887.2	2.13268
887	4.13823	887	1.91067
886.8	4.98565	886.8	2.28425
886.6	4.41575	886.6	2.02064
886.4	3.91717	886.4	1.33849
886.2	4.57305	886.2	0.53584
886	5.2597	886	0.00542
885.8	5.73568	885.8	-1.17977
885.6	6.38283	885.6	-1.99502
885.4	6.76713	885.4	-2.29679
885.2	7.10335	885.2	-2.92464
885	7.2181	885	-3.86106
884.8	7.67054	884.8	-4.11489
884.6	7.97817	884.6	-3.89026
884.4	8.4081	884.4	-3.11455
884.2	8.26795	884.2	-2.19382
884	7.7971	884	-1.57659
883.8	7.11289	883.8	-1.34328
883.6	6.99762	883.6	-1.08121
883.4	7.9781	883.4	-0.99247
883.2	9.01431	883.2	-0.70349
883	9.24173	883	-0.26264
882.8	8.82208	882.8	-0.10353
882.6	9.17918	882.6	-0.48948
882.4	9.30955	882.4	-0.62101
882.2	8.75018	882.2	-0.81052
882	7.64779	882	-0.90335
881.8	7.20078	881.8	-0.46126
881.6	7.16888	881.6	0.15196
881.4	7.31014	881.4	0.27223
881.2	6.94725	881.2	0.37896
881	7.17617	881	0.27621
880.8	7.75372	880.8	-0.1659
880.6	8.54968	880.6	-0.93316
880.4	8.40756	880.4	-0.89605
880.2	7.68163	880.2	-0.94662
880	6.77702	880	-0.97113
879.8	5.97602	879.8	-1.11167
879.6	5.71392	879.6	-1.48512
879.4	6.23994	879.4	-2.1659
879.2	7.01128	879.2	-2.36338
879	7.19479	879	-1.78255
878.8	6.82889	878.8	-1.28344
878.6	6.74172	878.6	-1.39949
878.4	6.60964	878.4	-1.41714
878.2	6.23859	878.2	-1.14057
878	5.60013	878	-0.70516
877.8	5.79271	877.8	-0.96677
877.6	5.93064	877.6	-0.60558
877.4	5.71733	877.4	-0.05005
877.2	5.08151	877.2	0.26369
877	5.11726	877	-0.18039
876.8	5.09138	876.8	-0.42232
876.6	4.65129	876.6	-0.68036
876.4	4.24206	876.4	-0.8369
876.2	4.06631	876.2	-1.03168
876	4.15593	876	-1.55384
875.8	4.10736	875.8	-2.29062
875.6	3.96969	875.6	-2.76345
875.4	3.43308	875.4	-2.86835
875.2	2.68049	875.2	-2.75217
875	1.86303	875	-2.7164
874.8	1.70232	874.8	-2.55024
874.6	1.8622	874.6	-2.84993
874.4	2.52772	874.4	-3.59788
874.2	3.31084	874.2	-4.41073
874	4.58885	874	-5.24201
873.8	5.55518	873.8	-6.20134
873.6	5.7707	873.6	-6.82191
873.4	5.20257	873.4	-6.74041
873.2	4.7523	873.2	-6.85706
873	4.35371	873	-7.19669
872.8	3.93984	872.8	-6.98334
872.6	3.69267	872.6	-6.7401
872.4	3.9378	872.4	-6.47473
872.2	4.3913	872.2	-6.96274
872	4.79588	872	-7.18867
871.8	5.3005	871.8	-7.73867
871.6	5.66653	871.6	-8.18382
871.4	6.27194	871.4	-8.59049
871.2	6.45019	871.2	-9.22724
871	6.55466	871	-9.33438
870.8	6.36494	870.8	-8.79001
870.6	6.69274	870.6	-7.6203
870.4	6.80554	870.4	-7.20604
870.2	6.4353	870.2	-7.0704
870	5.63103	870	-6.8731
869.8	5.47916	869.8	-6.96203
869.6	5.61442	869.6	-7.34622
869.4	5.871	869.4	-7.91019
869.2	6.33269	869.2	-8.49327
869	6.83296	869	-8.83553
868.8	6.80775	868.8	-9.21929
868.6	6.6419	868.6	-8.8889
868.4	6.58713	868.4	-8.40321
868.2	6.04008	868.2	-8.33041
868	5.53301	868	-8.10418
867.8	5.71092	867.8	-7.82208
867.6	6.34328	867.6	-7.72791
867.4	6.99372	867.4	-8.18787
867.2	7.25241	867.2	-8.19838
867	7.1162	867	-8.0371
866.8	6.58614	866.8	-7.55361
866.6	6.38049	866.6	-6.74552
866.4	6.4469	866.4	-6.33884
866.2	6.64914	866.2	-6.58247
866	6.38644	866	-6.83874
865.8	6.36822	865.8	-6.79465
865.6	6.5745	865.6	-6.88145
865.4	7.32046	865.4	-7.14174
865.2	7.71623	865.2	-7.43373
865	7.68409	865	-7.41863
864.8	7.35922	864.8	-7.15819
864.6	7.38472	864.6	-6.50912
864.4	7.13131	864.4	-6.0211
864.2	6.34787	864.2	-6.37032
864	5.43732	864	-6.51788
863.8	5.3171	863.8	-6.57723
863.6	5.21407	863.6	-6.07473
863.4	5.39677	863.4	-6.39647
863.2	5.42964	863.2	-6.04387
863	5.84369	863	-5.64364
862.8	6.28075	862.8	-5.45725
862.6	6.93692	862.6	-5.65593
862.4	7.03574	862.4	-5.76043
862.2	6.79862	862.2	-5.83893
862	6.38148	862	-6.27769
861.8	6.74367	861.8	-6.29273
861.6	7.83997	861.6	-5.8306
861.4	8.07079	861.4	-4.07613
861.2	7.47941	861.2	-2.4304
861	7.07089	861	-1.47181
860.8	7.02442	860.8	-1.14594
860.6	6.80135	860.6	0.20595
860.4	6.80629	860.4	0.90907
860.2	6.8557	860.2	1.9038
860	6.59451	860	2.14076
859.8	6.99607	859.8	2.04448
859.6	7.58476	859.6	1.9902
859.4	7.61818	859.4	3.17621
859.2	6.83469	859.2	4.2454
859	6.35495	859	4.51147
858.8	5.7555	858.8	4.14746
858.6	6.34028	858.6	3.36811
858.4	7.01244	858.4	2.18426
858.2	7.02639	858.2	1.38904
858	5.65174	858	0.9852
857.8	4.07596	857.8	1.22619
857.6	2.88742	857.6	2.48968
857.4	2.21727	857.4	3.42773
857.2	2.22508	857.2	3.6267
857	2.20641	857	2.41566
856.8	2.20679	856.8	1.72965
856.6	2.3737	856.6	0.74668
856.4	2.54805	856.4	0.34321
856.2	2.60138	856.2	-0.46978
856	2.2957	856	-0.33976
855.8	1.99418	855.8	0.43387
855.6	1.47761	855.6	1.78434
855.4	1.51403	855.4	2.26977
855.2	1.12402	855.2	1.95171
855	0.65638	855	1.0378
854.8	-0.03412	854.8	0.31945
854.6	0.07795	854.6	-0.13084
854.4	0.20261	854.4	0.45396
854.2	-0.0217	854.2	-0.0448
854	0.01037	854	-2.15515
853.8	1.03592	853.8	-4.34357
853.6	2.41476	853.6	-5.04378
853.4	2.72595	853.4	-5.59708
853.2	1.8552	853.2	-6.39239
853	1.8851	853	-7.60679
852.8	2.24821	852.8	-8.0559
852.6	1.90126	852.6	-7.91845
852.4	1.04919	852.4	-7.83604
852.2	1.03541	852.2	-9.0542
852	1.4166	852	-9.48754
851.8	1.26328	851.8	-8.90217
851.6	1.63222	851.6	-8.08264
851.4	1.95193	851.4	-7.57324
851.2	1.97604	851.2	-6.96097
851	1.21222	851	-6.95612
850.8	0.97452	850.8	-7.30511
850.6	1.54961	850.6	-7.6757
850.4	2.36394	850.4	-7.56237
850.2	2.30638	850.2	-7.48204
850	2.60324	850	-8.20012
849.8	3.23779	849.8	-8.16832
849.6	3.55492	849.6	-7.3684
849.4	3.23672	849.4	-6.18971
849.2	3.20099	849.2	-6.15632
849	3.59588	849	-5.87467
848.8	3.39453	848.8	-5.19171
848.6	3.18954	848.6	-4.5057
848.4	3.18749	848.4	-4.60163
848.2	3.4536	848.2	-4.45558
848	3.58253	848	-4.28265
847.8	3.83195	847.8	-4.52223
847.6	4.73749	847.6	-4.93474
847.4	5.68269	847.4	-4.4964
847.2	6.36944	847.2	-4.13818
847	6.00137	847	-4.00336
846.8	5.68226	846.8	-3.82705
846.6	5.34311	846.6	-2.87792
846.4	5.54848	846.4	-2.45475
846.2	5.27453	846.2	-2.3596
846	5.22138	846	-2.85066
845.8	4.86263	845.8	-2.73151
845.6	4.70507	845.6	-2.51247
845.4	4.44987	845.4	-2.28916
845.2	4.22255	845.2	-1.86437
845	4.03215	845	-1.68875
844.8	4.20539	844.8	-1.59148
844.6	4.55974	844.6	-1.79433
844.4	4.57979	844.4	-2.39927
844.2	5.27334	844.2	-3.36445
844	6.33684	844	-3.2824
843.8	7.18659	843.8	-2.53194
843.6	6.77969	843.6	-1.73645
843.4	6.11735	843.4	-1.48755
843.2	5.29793	843.2	-1.27144
843	5.42876	843	-1.90666
842.8	6.29175	842.8	-2.19333
842.6	7.12844	842.6	-1.82023
842.4	6.94583	842.4	-0.72289
842.2	6.67857	842.2	-0.67947
842	7.1962	842	-0.9282
841.8	8.29067	841.8	-1.04337
841.6	9.2153	841.6	-1.03479
841.4	9.47807	841.4	-1.49095
841.2	8.92352	841.2	-2.11049
841	8.65931	841	-2.19667
840.8	8.41948	840.8	-1.41408
840.6	8.57135	840.6	-0.60349
840.4	8.63681	840.4	-1.38376
840.2	9.20647	840.2	-2.36473
840	9.31226	840	-2.53309
839.8	8.67748	839.8	-1.50931
839.6	7.76032	839.6	-0.60984
839.4	7.40789	839.4	-0.92526
839.2	7.69993	839.2	-2.29797
839	8.05283	839	-3.05377
838.8	8.27195	838.8	-2.87919
838.6	8.30218	838.6	-2.95238
838.4	8.09798	838.4	-3.32041
838.2	7.97993	838.2	-2.88584
838	7.26103	838	-1.89537
837.8	6.06817	837.8	-1.31705
837.6	5.45288	837.6	-2.01756
837.4	5.76306	837.4	-2.50371
837.2	6.20267	837.2	-2.3656
837	6.36183	837	-1.77725
836.8	6.01611	836.8	-1.5841
836.6	5.36408	836.6	-1.59775
836.4	5.20808	836.4	-1.9163
836.2	5.45275	836.2	-1.73006
836	5.47586	836	-1.5035
835.8	5.19844	835.8	-1.94604
835.6	4.92181	835.6	-2.56247
835.4	4.6883	835.4	-2.1807
835.2	4.43775	835.2	-1.63094
835	4.42613	835	-1.57223
834.8	4.65073	834.8	-1.50884
834.6	4.92741	834.6	-0.96445
834.4	5.02789	834.4	-0.87266
834.2	4.77352	834.2	-0.81481
834	4.86819	834	-0.77215
833.8	5.21953	833.8	-0.84515
833.6	5.69873	833.6	-1.09346
833.4	5.70019	833.4	-0.84955
833.2	5.4723	833.2	-0.49047
833	5.38355	833	-0.44647
832.8	5.65718	832.8	-0.71148
832.6	5.77018	832.6	-0.79289
832.4	5.58918	832.4	-0.78232
832.2	5.42817	832.2	-0.57722
832	5.43341	832	-0.37787
831.8	5.43914	831.8	-0.19241
831.6	5.25658	831.6	-0.20041
831.4	5.23546	831.4	-0.25055
831.2	5.5209	831.2	-0.45502
831	5.77996	831	-0.627
830.8	5.7042	830.8	-0.79754
830.6	5.84503	830.6	-1.00395
830.4	6.20296	830.4	-1.10906
830.2	6.4204	830.2	-1.25241
830	6.45003	830	-1.4763
829.8	6.65157	829.8	-1.68279
829.6	6.77937	829.6	-1.75477
829.4	6.65437	829.4	-1.47828
829.2	6.10006	829.2	-1.14793
829	5.78067	829	-1.17358
828.8	5.62927	828.8	-1.42549
828.6	5.68175	828.6	-1.28199
828.4	5.56289	828.4	-1.20693
828.2	5.49564	828.2	-1.49133
828	5.60172	828	-1.97621
827.8	5.69718	827.8	-1.9492
827.6	5.87387	827.6	-1.6227
827.4	5.89044	827.4	-0.93316
827.2	6.02065	827.2	-0.75258
827	6.03586	827	-0.78053
826.8	6.19646	826.8	-0.99062
826.6	6.06545	826.6	-0.97785
826.4	5.73515	826.4	-0.93598
826.2	5.49676	826.2	-0.73305
826	5.57522	826	-0.59214
825.8	5.45968	825.8	-0.39181
825.6	5.42994	825.6	-0.43991
825.4	5.31939	825.4	-0.57964
825.2	5.1566	825.2	-0.71898
825	4.9067	825	-0.72246
824.8	4.77272	824.8	-0.71442
824.6	4.57415	824.6	-0.7002
824.4	4.48314	824.4	-0.62079
824.2	4.51691	824.2	-0.47768
824	4.60862	824	-0.41477
823.8	4.68432	823.8	-0.32753
823.6	4.89567	823.6	-0.42258
823.4	5.15958	823.4	-0.54549
823.2	5.3387	823.2	-0.63211
823	5.43558	823	-0.51712
822.8	5.62578	822.8	-0.33836
822.6	5.87618	822.6	-0.2254
822.4	5.81486	822.4	-0.04779
822.2	5.63573	822.2	0.05798
822	5.43568	822	0.15264
821.8	5.35149	821.8	0.15317
821.6	5.26887	821.6	0.091
821.4	5.25578	821.4	-0.08816
821.2	5.13525	821.2	-0.30229
821	5.11736	821	-0.57528
820.8	5.16066	820.8	-0.81036
820.6	5.15766	820.6	-0.93744
820.4	5.00362	820.4	-0.95355
820.2	4.90344	820.2	-1.07545
820	4.92239	820	-1.37888
819.8	4.86986	819.8	-1.68164
819.6	4.72095	819.6	-1.75264
819.4	4.4796	819.4	-1.69397
819.2	4.38314	819.2	-1.7259
819	4.44667	819	-1.89717
818.8	4.64426	818.8	-2.01339
818.6	4.63792	818.6	-2.04339
818.4	4.53955	818.4	-2.0948
818.2	4.39216	818.2	-2.13787
818	4.26487	818	-2.13708
817.8	4.07282	817.8	-2.26007
817.6	4.02398	817.6	-2.48816
817.4	3.96202	817.4	-2.80533
817.2	3.89956	817.2	-3.06515
817	3.77827	817	-3.23954
816.8	3.76755	816.8	-3.33341
816.6	3.9243	816.6	-3.32316
816.4	3.97578	816.4	-3.19984
816.2	3.74181	816.2	-3.00028
816	3.39629	816	-2.80393
815.8	3.13739	815.8	-2.66355
815.6	2.99257	815.6	-2.56902
815.4	2.95525	815.4	-2.41524
815.2	2.98689	815.2	-2.34292
815	3.11869	815	-2.33699
814.8	3.34681	814.8	-2.68586
814.6	3.5355	814.6	-2.91272
814.4	3.41317	814.4	-2.95885
814.2	3.25564	814.2	-2.56401
814	2.9029	814	-2.10523
813.8	2.48277	813.8	-1.76837
813.6	2.2948	813.6	-1.70135
813.4	2.42246	813.4	-1.7498
813.2	2.59676	813.2	-1.49998
813	2.60993	813	-1.22781
812.8	2.59083	812.8	-1.16338
812.6	2.505	812.6	-1.19493
812.4	2.42588	812.4	-1.04166
812.2	2.24832	812.2	-1.04381
812	2.24874	812	-1.40378
811.8	2.36495	811.8	-1.79244
811.6	2.57087	811.6	-1.99607
811.4	2.70047	811.4	-1.98492
811.2	2.93952	811.2	-1.92882
811	3.16629	811	-1.72219
810.8	3.20335	810.8	-1.56811
810.6	3.08718	810.6	-1.54361
810.4	3.04444	810.4	-1.70598
810.2	3.21053	810.2	-1.79493
810	3.60535	810	-1.82442
809.8	3.8806	809.8	-1.66703
809.6	4.025	809.6	-1.66251
809.4	4.1656	809.4	-1.75798
809.2	4.36319	809.2	-2.04199
809	4.32445	809	-2.31728
808.8	4.0407	808.8	-2.60571
808.6	3.95051	808.6	-2.83608
808.4	3.92181	808.4	-2.87764
808.2	3.906	808.2	-2.77226
808	3.78881	808	-2.6923
807.8	3.7244	807.8	-2.53818
807.6	3.70903	807.6	-2.59115
807.4	3.59484	807.4	-2.78576
807.2	3.26229	807.2	-3.03148
807	2.90685	807	-2.45347
806.8	2.78688	806.8	-2.04869
806.6	2.72946	806.6	-1.98513
806.4	2.87362	806.4	-2.38619
806.2	3.25328	806.2	-2.70392
806	3.58794	806	-3.14913
805.8	3.3847	805.8	-3.50954
805.6	2.80939	805.6	-3.57337
805.4	2.36756	805.4	-3.78155
805.2	2.27277	805.2	-4.01382
805	2.35908	805	-4.09936
804.8	2.47688	804.8	-4.17309
804.6	2.54944	804.6	-4.47047
804.4	2.46267	804.4	-4.64251
804.2	2.40243	804.2	-4.43735
804	2.37928	804	-4.50034
803.8	2.19149	803.8	-4.60498
803.6	1.85889	803.6	-4.76865
803.4	1.55393	803.4	-4.65547
803.2	1.18644	803.2	-4.32998
803	0.70527	803	-3.781
802.8	0.62242	802.8	-3.74785
802.6	0.6128	802.6	-3.84135
802.4	0.64937	802.4	-3.87896
802.2	0.5094	802.2	-4.03605
802	0.66897	802	-4.37198
801.8	0.6752	801.8	-4.63511
801.6	0.54845	801.6	-4.63132
801.4	0.09413	801.4	-4.54772
801.2	-0.39183	801.2	-4.12022
801	-0.61165	801	-3.45662
800.8	-0.74711	800.8	-3.01848
800.6	-0.73662	800.6	-2.86782
800.4	-0.68868	800.4	-2.90144
800.2	-0.25965	800.2	-2.88816
800	0.08157	800	-3.04128
799.8	0.25763	799.8	-3.47457
799.6	0.10016	799.6	-3.52546
799.4	-0.03691	799.4	-3.1593
799.2	0.00785	799.2	-2.88021
799	0.38026	799	-3.31448
798.8	0.87367	798.8	-3.86813
798.6	0.9014	798.6	-4.02999
798.4	0.56407	798.4	-3.95147
798.2	0.27081	798.2	-3.72889
798	0.22673	798	-3.56428
797.8	0.1585	797.8	-3.35745
797.6	0.20603	797.6	-3.25689
797.4	0.36785	797.4	-3.32707
797.2	0.32498	797.2	-3.43765
797	0.03852	797	-3.1529
796.8	-0.32976	796.8	-2.79572
796.6	-0.28626	796.6	-2.86789
796.4	-0.12562	796.4	-3.10135
796.2	-0.0942	796.2	-2.83475
796	-0.24643	796	-2.453
795.8	-0.23546	795.8	-2.00273
795.6	-0.09369	795.6	-1.48782
795.4	0.16522	795.4	-1.1497
795.2	0.6048	795.2	-1.59359
795	0.86692	795	-1.87357
794.8	1.10052	794.8	-1.8504
794.6	1.23628	794.6	-1.74229
794.4	1.35943	794.4	-1.7716
794.2	1.10998	794.2	-1.33123
794	0.9078	794	-0.92323
793.8	0.73981	793.8	-0.80711
793.6	0.61931	793.6	-1.00044
793.4	0.50599	793.4	-0.97971
793.2	0.68517	793.2	-0.85761
793	0.9862	793	-0.39993
792.8	1.09636	792.8	-0.26233
792.6	0.9794	792.6	-0.36074
792.4	0.75328	792.4	-0.39873
792.2	0.60398	792.2	-0.21481
792	0.61448	792	-0.18084
791.8	0.69386	791.8	-0.49649
791.6	0.72076	791.6	-0.63364
791.4	0.80044	791.4	-0.63935
791.2	0.89756	791.2	-0.30333
791	0.61735	791	0.05526
790.8	0.26258	790.8	0.29562
790.6	-0.11168	790.6	0.65896
790.4	-0.37077	790.4	1.04141
790.2	-0.45352	790.2	1.54305
790	-0.04694	790	1.61193
789.8	0.25472	789.8	1.77889
789.6	0.56421	789.6	1.68364
789.4	0.77197	789.4	1.45098
789.2	0.55776	789.2	1.30866
789	0.06858	789	1.64135
788.8	-0.07172	788.8	1.79785
788.6	0.04211	788.6	1.36178
788.4	0.23	788.4	0.98819
788.2	0.37135	788.2	0.79459
788	0.47936	788	0.62082
787.8	0.53058	787.8	0.4149
787.6	0.75886	787.6	0.39923
787.4	0.74611	787.4	0.22809
787.2	0.75345	787.2	-0.26487
787	0.84287	787	-0.76228
786.8	0.871	786.8	-1.04341
786.6	0.69192	786.6	-0.9487
786.4	0.34312	786.4	-0.61271
786.2	0.08781	786.2	-0.35004
786	-0.02115	786	-0.20203
785.8	0.33266	785.8	-0.33397
785.6	0.41371	785.6	-0.30634
785.4	0.3373	785.4	-0.43139
785.2	0.30589	785.2	-0.72856
785	0.47723	785	-1.02192
784.8	0.26342	784.8	-0.9065
784.6	0.07055	784.6	-0.65079
784.4	0.04138	784.4	-0.79653
784.2	0.06215	784.2	-1.11385
784	-0.36374	784	-1.06227
783.8	-0.60973	783.8	-0.59886
783.6	-0.78011	783.6	-0.31426
783.4	-0.89045	783.4	-0.46705
783.2	-0.9474	783.2	-0.74476
783	-0.80397	783	-0.98621
782.8	-0.63841	782.8	-1.13561
782.6	-0.60226	782.6	-1.45149
782.4	-0.60894	782.4	-1.68217
782.2	-0.68737	782.2	-1.87122
782	-1.04365	782	-1.87888
781.8	-1.49341	781.8	-1.94607
781.6	-1.91084	781.6	-1.68976
781.4	-2.01665	781.4	-1.35039
781.2	-1.96015	781.2	-1.3483
781	-1.79467	781	-1.76836
780.8	-1.57577	780.8	-1.93889
780.6	-1.38909	780.6	-1.63196
780.4	-1.14766	780.4	-1.02119
780.2	-1.00304	780.2	-0.7285
780	-1.04062	780	-0.2976
779.8	-1.17469	779.8	0.06065
779.6	-1.28554	779.6	0.17723
779.4	-1.35077	779.4	-0.30769
779.2	-1.39039	779.2	-0.57096
779	-1.37558	779	-0.45196
778.8	-1.55942	778.8	-0.18984
778.6	-1.79514	778.6	-0.00514
778.4	-1.80672	778.4	0.03454
778.2	-1.867	778.2	-0.02326
778	-1.89087	778	-0.18861
777.8	-1.87943	777.8	-0.09262
777.6	-1.89115	777.6	0.34476
777.4	-2.30019	777.4	0.83577
777.2	-2.60177	777.2	1.20972
777	-2.88027	777	1.43265
776.8	-3.26212	776.8	1.91836
776.6	-3.55158	776.6	2.26695
776.4	-3.3977	776.4	2.32429
776.2	-3.1043	776.2	1.92476
776	-3.13414	776	1.69029
775.8	-3.19872	775.8	1.7375
775.6	-3.20632	775.6	1.79212
775.4	-3.04205	775.4	1.53798
775.2	-2.98311	775.2	1.37514
775	-2.91166	775	1.20553
774.8	-2.75107	774.8	1.01445
774.6	-2.39775	774.6	0.87908
774.4	-2.2723	774.4	1.10776
774.2	-2.32998	774.2	1.36268
774	-2.29189	774	1.55559
773.8	-2.17242	773.8	1.55184
773.6	-2.31332	773.6	1.44084
773.4	-2.1088	773.4	1.275
773.2	-1.73784	773.2	1.38018
773	-1.3645	773	1.29755
772.8	-1.19789	772.8	0.91633
772.6	-0.89264	772.6	0.60094
772.4	-1.00786	772.4	0.71101
772.2	-1.34186	772.2	0.89693
772	-1.89389	772	0.90497
771.8	-2.25244	771.8	0.64864
771.6	-2.59499	771.6	0.49822
771.4	-2.83262	771.4	0.58421
771.2	-3.20697	771.2	0.89052
771	-3.69667	771	1.15384
770.8	-3.97657	770.8	1.34258
770.6	-4.17564	770.6	1.50422
770.4	-4.11873	770.4	1.28718
770.2	-4.00856	770.2	1.17836
770	-3.64198	770	0.75501
769.8	-3.42536	769.8	0.47174
769.6	-3.41502	769.6	0.34337
769.4	-3.6062	769.4	0.58658
769.2	-3.66852	769.2	0.63446
769	-3.5953	769	0.5946
768.8	-3.62643	768.8	0.49714
768.6	-3.95186	768.6	0.52285
768.4	-4.27946	768.4	0.83232
768.2	-4.57231	768.2	1.21546
768	-4.69306	768	1.54013
767.8	-4.96629	767.8	1.64633
767.6	-5.2004	767.6	1.73671
767.4	-5.50394	767.4	1.66777
767.2	-5.58973	767.2	1.62236
767	-5.74157	767	1.66563
766.8	-5.75682	766.8	1.76469
766.6	-5.77561	766.6	1.68134
766.4	-5.87157	766.4	1.652
766.2	-6.1423	766.2	1.69641
766	-6.36519	766	1.8111
765.8	-6.6629	765.8	1.88296
765.6	-6.98748	765.6	2.11345
765.4	-7.29508	765.4	2.2943
765.2	-7.57263	765.2	2.32318
765	-7.74524	765	2.05178
764.8	-7.72345	764.8	1.82504
764.6	-7.53768	764.6	1.76286
764.4	-7.56453	764.4	1.906
764.2	-7.69557	764.2	1.96116
764	-7.74615	764	1.91047
763.8	-7.62159	763.8	1.72234
763.6	-7.52057	763.6	1.64295
763.4	-7.56421	763.4	1.85315
763.2	-7.73989	763.2	2.15541
763	-7.95736	763	2.31961
762.8	-8.12065	762.8	2.42189
762.6	-8.07724	762.6	2.54624
762.4	-7.94385	762.4	2.82237
762.2	-7.87863	762.2	2.9791
762	-7.88346	762	3.06131
761.8	-7.94891	761.8	3.03385
761.6	-7.97275	761.6	2.97086
761.4	-8.26508	761.4	2.87827
761.2	-8.51453	761.2	2.89032
761	-8.68273	761	2.96489
760.8	-8.55322	760.8	2.91649
760.6	-8.64199	760.6	2.80997
760.4	-8.84763	760.4	2.87843
760.2	-9.17701	760.2	3.1397
760	-9.37473	760	3.26872
759.8	-9.57095	759.8	3.19043
759.6	-9.64376	759.6	3.2727
759.4	-9.78845	759.4	3.4117
759.2	-9.98841	759.2	3.66214
759	-10.1904	759	3.96078
758.8	-10.3588	758.8	4.0753
758.6	-10.4564	758.6	3.8805
758.4	-10.5496	758.4	3.85115
758.2	-10.6362	758.2	4.00487
758	-10.8966	758	4.05762
757.8	-11.0623	757.8	4.12745
757.6	-11.2481	757.6	4.32258
757.4	-11.4047	757.4	4.34034
757.2	-11.6311	757.2	4.33999
757	-11.5944	757	4.34039
756.8	-11.4977	756.8	4.57542
756.6	-11.5888	756.6	4.62724
756.4	-11.8736	756.4	4.72182
756.2	-11.9365	756.2	4.71486
756	-11.7458	756	4.84546
755.8	-11.5492	755.8	4.93257
755.6	-11.4514	755.6	4.97466
755.4	-11.4027	755.4	5.02268
755.2	-11.4394	755.2	5.09726
755	-11.5749	755	5.21752
754.8	-11.8552	754.8	5.21318
754.6	-12.1181	754.6	5.36991
754.4	-12.2967	754.4	5.47938
754.2	-12.4322	754.2	5.44706
754	-12.5833	754	5.38037
753.8	-12.6162	753.8	5.53045
753.6	-12.5839	753.6	5.57482
753.4	-12.6299	753.4	5.43277
753.2	-12.819	753.2	5.40846
753	-13.0692	753	5.5803
752.8	-13.0811	752.8	5.70383
752.6	-12.9351	752.6	5.71734
752.4	-12.8583	752.4	5.61098
752.2	-12.9119	752.2	5.50941
752	-12.907	752	5.57223
751.8	-12.8472	751.8	5.67691
751.6	-12.8171	751.6	5.70049
751.4	-12.7988	751.4	5.7986
751.2	-12.8606	751.2	6.04718
751	-13.0282	751	6.11295
750.8	-13.0625	750.8	5.97092
750.6	-12.9255	750.6	5.92662
750.4	-12.7996	750.4	5.84895
750.2	-12.8119	750.2	5.74927
750	-12.8941	750	5.93956
749.8	-12.94	749.8	5.94137
749.6	-12.9903	749.6	5.81226
749.4	-13.1348	749.4	5.60536
749.2	-13.268	749.2	5.81357
749	-13.3083	749	5.86687
748.8	-13.2262	748.8	5.96884
748.6	-13.413	748.6	6.15813
748.4	-13.5509	748.4	6.32361
748.2	-13.547	748.2	6.43518
748	-13.524	748	6.44254
747.8	-13.8309	747.8	6.55302
747.6	-14.2682	747.6	6.726
747.4	-14.6241	747.4	7.06425
747.2	-14.8651	747.2	7.31692
747	-15.0842	747	7.35859
746.8	-15.2356	746.8	7.18556
746.6	-15.2034	746.6	6.88921
746.4	-14.9319	746.4	6.44373
746.2	-14.7799	746.2	6.25985
746	-14.7932	746	6.27307
745.8	-14.7311	745.8	6.3923
745.6	-14.4304	745.6	6.31808
745.4	-14.204	745.4	6.4479
745.2	-14.1921	745.2	6.61634
745	-14.3051	745	6.74245
744.8	-14.3795	744.8	6.70632
744.6	-14.4892	744.6	6.73424
744.4	-14.368	744.4	6.67697
744.2	-14.3157	744.2	6.65151
744	-14.4524	744	6.65617
743.8	-14.8597	743.8	6.902
743.6	-15.1162	743.6	7.01068
743.4	-15.0637	743.4	6.99794
743.2	-15.032	743.2	6.9398
743	-15.0325	743	6.88259
742.8	-15.1999	742.8	6.88907
742.6	-15.3283	742.6	7.01331
742.4	-15.4905	742.4	7.27217
742.2	-15.4989	742.2	7.3527
742	-15.5142	742	7.563
741.8	-15.5134	741.8	7.61573
741.6	-15.3943	741.6	7.58349
741.4	-15.0707	741.4	7.51754
741.2	-14.9082	741.2	7.73817
741	-14.8347	741	7.77249
740.8	-14.7964	740.8	7.79837
740.6	-14.8473	740.6	7.9092
740.4	-15.0184	740.4	8.13787
740.2	-15.1049	740.2	8.37889
740	-14.9906	740	8.43529
739.8	-14.932	739.8	8.47527
739.6	-15.0098	739.6	8.19508
739.4	-15.2574	739.4	8.2539
739.2	-15.2892	739.2	8.31692
739	-15.2029	739	8.73964
738.8	-15.176	738.8	8.99253
738.6	-15.4895	738.6	9.61316
738.4	-15.8414	738.4	10.0946
738.2	-16.2219	738.2	10.3736
738	-16.5758	738	10.3745
737.8	-16.7634	737.8	10.3395
737.6	-16.9457	737.6	10.5739
737.4	-17.1745	737.4	10.7933
737.2	-17.4809	737.2	10.9656
737	-17.5252	737	10.9488
736.8	-17.5791	736.8	11.0091
736.6	-17.687	736.6	11.0205
736.4	-17.8795	736.4	11.0468
736.2	-17.9467	736.2	11.2797
736	-17.9389	736	11.5286
735.8	-17.7925	735.8	11.7672
735.6	-17.7098	735.6	11.8368
735.4	-17.7397	735.4	11.9521
735.2	-17.9429	735.2	11.9251
735	-18.1331	735	11.7915
734.8	-18.3	734.8	11.7231
734.6	-18.4176	734.6	11.865
734.4	-18.5127	734.4	12.1218
734.2	-18.5238	734.2	12.1687
734	-18.5116	734	12.2072
733.8	-18.6286	733.8	12.1926
733.6	-18.8112	733.6	12.3139
733.4	-19.1798	733.4	12.5465
733.2	-19.6769	733.2	12.7935
733	-20.1801	733	12.8445
732.8	-20.3867	732.8	12.8642
732.6	-20.4471	732.6	12.8633
732.4	-20.3891	732.4	12.7927
732.2	-20.3759	732.2	12.7893
732	-20.3801	732	13.0041
731.8	-20.4997	731.8	13.2615
731.6	-20.6211	731.6	13.3617
731.4	-20.8139	731.4	13.2552
731.2	-20.9724	731.2	13.0805
731	-20.9151	731	13.1058
730.8	-20.6001	730.8	13.018
730.6	-20.1486	730.6	12.6685
730.4	-19.9795	730.4	12.3686
730.2	-20.1175	730.2	12.5004
730	-20.3931	730	12.7144
729.8	-20.4066	729.8	12.4777
729.6	-20.2901	729.6	12.2474
729.4	-20.1932	729.4	12.2155
729.2	-20.2077	729.2	12.3787
729	-20.3688	729	12.5368
728.8	-20.5114	728.8	12.666
728.6	-20.5216	728.6	12.6617
728.4	-20.5398	728.4	12.5344
728.2	-20.6926	728.2	12.6041
728	-20.781	728	12.688
727.8	-20.7525	727.8	12.8195
727.6	-20.6699	727.6	13.0435
727.4	-20.4821	727.4	13.3142
727.2	-20.3198	727.2	13.5403
727	-20.1778	727	13.6702
726.8	-20.1402	726.8	13.6846
726.6	-20.1568	726.6	13.5982
726.4	-20.3089	726.4	13.4958
726.2	-20.3346	726.2	13.4762
726	-20.3183	726	13.4812
725.8	-20.1952	725.8	13.5358
725.6	-20.0898	725.6	13.6276
725.4	-20.0064	725.4	13.7412
725.2	-19.9023	725.2	13.7853
725	-19.7215	725	13.8714
724.8	-19.5469	724.8	13.9484
724.6	-19.5485	724.6	14.003
724.4	-19.665	724.4	14.0227
724.2	-19.7907	724.2	14.1944
724	-19.8062	724	14.503
723.8	-19.8124	723.8	14.6264
723.6	-19.8508	723.6	14.5768
723.4	-19.848	723.4	14.7376
723.2	-19.7167	723.2	15.1628
723	-19.4736	723	15.4712
722.8	-19.3567	722.8	15.3749
722.6	-19.345	722.6	15.1052
722.4	-19.52	722.4	14.9685
722.2	-19.643	722.2	15.1636
722	-19.5663	722	15.2404
721.8	-19.2737	721.8	14.9922
721.6	-19.1144	721.6	14.9162
721.4	-19.2469	721.4	15.0786
721.2	-19.5243	721.2	15.2967
721	-19.6449	721	15.4969
720.8	-19.5675	720.8	15.6988
720.6	-19.5106	720.6	15.7276
720.4	-19.6113	720.4	15.7043
720.2	-19.5974	720.2	15.6985
720	-19.4511	720	15.5429
719.8	-19.3096	719.8	15.2744
719.6	-19.3083	719.6	15.1579
719.4	-19.3459	719.4	15.2281
719.2	-19.3161	719.2	15.3466
719	-19.3877	719	15.4231
718.8	-19.4281	718.8	15.5406
718.6	-19.5749	718.6	15.6811
718.4	-19.6735	718.4	15.8684
718.2	-19.827	718.2	16.0105
718	-19.7769	718	16.169
717.8	-19.8383	717.8	16.2276
717.6	-19.9945	717.6	16.2732
717.4	-20.1383	717.4	16.0929
717.2	-20.1522	717.2	15.8057
717	-20.1847	717	15.5962
716.8	-20.2883	716.8	15.6792
716.6	-20.3936	716.6	15.746
716.4	-20.5243	716.4	15.6802
716.2	-20.6299	716.2	15.381
716	-20.5687	716	15.0162
715.8	-20.5312	715.8	14.6372
715.6	-20.5718	715.6	14.4309
715.4	-20.6227	715.4	14.3399
715.2	-20.4788	715.2	14.1146
715	-20.4858	715	13.8049
714.8	-20.6262	714.8	13.4657
714.6	-20.8192	714.6	13.3849
714.4	-20.9076	714.4	13.3705
714.2	-21.1202	714.2	13.5695
714	-21.2258	714	13.7325
713.8	-21.0591	713.8	13.7808
713.6	-20.941	713.6	13.8093
713.4	-21.0352	713.4	14.0706
713.2	-21.1962	713.2	14.3559
713	-21.1606	713	14.5063
712.8	-21.0678	712.8	14.4932
712.6	-20.8393	712.6	14.3282
712.4	-20.7134	712.4	14.1577
712.2	-20.9146	712.2	14.1523
712	-21.1769	712	14.1075
711.8	-21.3521	711.8	14.1047
711.6	-21.3959	711.6	14.1769
711.4	-21.5369	711.4	14.4167
711.2	-21.5372	711.2	14.2977
711	-21.4906	711	14.1057
710.8	-21.5794	710.8	13.8611
710.6	-21.6653	710.6	13.8588
710.4	-21.5565	710.4	13.7583
710.2	-21.3277	710.2	13.7406
710	-21.119	710	13.7553
709.8	-20.9643	709.8	13.6657
709.6	-20.9181	709.6	13.3971
709.4	-21.0186	709.4	13.1665
709.2	-21.0939	709.2	13.1271
709	-21.1905	709	13.1444
708.8	-21.2463	708.8	13.416
708.6	-21.3894	708.6	13.669
708.4	-21.4233	708.4	13.7925
708.2	-21.3585	708.2	13.7495
708	-21.2096	708	14.0363
707.8	-21.2377	707.8	14.4711
707.6	-21.3511	707.6	14.8664
707.4	-21.3855	707.4	15.0328
707.2	-21.329	707.2	15.0854
707	-21.2848	707	15.0764
706.8	-21.3023	706.8	15.1734
706.6	-21.2724	706.6	15.4574
706.4	-21.1474	706.4	15.6775
706.2	-21.2224	706.2	15.8619
706	-21.2024	706	15.8739
705.8	-21.0666	705.8	15.9382
705.6	-20.9817	705.6	15.9677
705.4	-21.1906	705.4	16.0898
705.2	-21.5714	705.2	16.1381
705	-21.8513	705	16.1966
704.8	-21.9439	704.8	16.1375
704.6	-21.6024	704.6	16.0593
704.4	-21.453	704.4	16.0952
704.2	-21.4398	704.2	16.3839
704	-21.4587	704	16.6682
703.8	-21.3627	703.8	16.8479
703.6	-21.4586	703.6	16.9444
703.4	-21.653	703.4	16.8644
703.2	-21.7967	703.2	16.8176
703	-21.8119	703	16.8324
702.8	-21.7849	702.8	17.0367
702.6	-21.7819	702.6	17.1926
702.4	-21.8556	702.4	17.2793
702.2	-21.934	702.2	17.2528
702	-22.0645	702	17.1886
701.8	-22.1482	701.8	17.234
701.6	-22.1113	701.6	17.3109
701.4	-21.9907	701.4	17.4159
701.2	-21.936	701.2	17.5318
701	-21.9247	701	17.7819
700.8	-21.8677	700.8	18.0577
700.6	-21.8261	700.6	18.1403
700.4	-21.7744	700.4	18.1121
700.2	-21.6769	700.2	17.9843
700	-21.6106	700	17.819
699.8	-21.5616	699.8	17.4357
699.6	-21.4319	699.6	17.1066
699.4	-21.2845	699.4	16.9148
699.2	-21.2569	699.2	16.8358
699	-21.4247	699	16.8588
698.8	-21.5633	698.8	17.0229
698.6	-21.594	698.6	17.1976
698.4	-21.5673	698.4	17.2066
698.2	-21.6404	698.2	17.3282
698	-21.6033	698	17.4864
697.8	-21.5748	697.8	17.5274
697.6	-21.7799	697.6	17.5843
697.4	-21.9437	697.4	17.6202
697.2	-21.8225	697.2	17.5425
697	-21.4721	697	17.2748
696.8	-21.3707	696.8	17.3548
696.6	-21.5644	696.6	17.4453
696.4	-21.7919	696.4	17.412
696.2	-21.8147	696.2	17.191
696	-21.6559	696	17.0488
695.8	-21.6904	695.8	17.06
695.6	-21.6926	695.6	17.0039
695.4	-21.6952	695.4	17.0454
695.2	-21.4997	695.2	16.9079
695	-21.5929	695	17.0204
694.8	-21.714	694.8	17.0477
694.6	-21.8746	694.6	17.0452
694.4	-21.9197	694.4	16.8116
694.2	-22.0881	694.2	16.8306
694	-22.2585	694	16.7922
693.8	-22.4017	693.8	16.765
693.6	-22.3525	693.6	16.7268
693.4	-22.3407	693.4	16.8356
693.2	-22.4245	693.2	16.8935
693	-22.6172	693	16.837
692.8	-22.6028	692.8	16.6899
692.6	-22.5309	692.6	16.6922
692.4	-22.5611	692.4	16.7042
692.2	-22.8308	692.2	16.7335
692	-23.0768	692	16.7748
691.8	-23.2953	691.8	16.9517
691.6	-23.6121	691.6	17.1238
691.4	-23.8695	691.4	17.2508
691.2	-23.7969	691.2	17.2415
691	-23.6608	691	17.2712
690.8	-23.6301	690.8	17.2248
690.6	-23.688	690.6	17.1103
690.4	-23.7765	690.4	17.0133
690.2	-23.9634	690.2	16.9503
690	-24.203	690	16.7109
689.8	-24.3649	689.8	16.514
689.6	-24.2621	689.6	16.4545
689.4	-24.0415	689.4	16.4152
689.2	-23.9595	689.2	16.4188
689	-24.0307	689	16.4953
688.8	-23.9996	688.8	16.3968
688.6	-23.9911	688.6	16.2425
688.4	-24.2079	688.4	16.233
688.2	-24.4651	688.2	16.2687
688	-24.4553	688	16.3288
687.8	-24.36	687.8	16.3839
687.6	-24.434	687.6	16.3923
687.4	-24.7466	687.4	16.4618
687.2	-25.0045	687.2	16.7026
687	-25.17	687	16.9858
686.8	-25.1575	686.8	17.0732
686.6	-25.0531	686.6	17.1764
686.4	-24.937	686.4	17.2473
686.2	-24.8226	686.2	17.3729
686	-24.863	686	17.4951
685.8	-24.8796	685.8	17.6566
685.6	-24.9119	685.6	17.7924
685.4	-24.7472	685.4	17.7847
685.2	-24.6781	685.2	17.7569
685	-24.765	685	17.7545
684.8	-24.9867	684.8	17.9719
684.6	-24.9678	684.6	18.2103
684.4	-24.7985	684.4	18.4191
684.2	-24.6786	684.2	18.4331
684	-24.7105	684	18.5552
683.8	-24.6529	683.8	18.6205
683.6	-24.7385	683.6	18.7122
683.4	-24.8869	683.4	18.7599
683.2	-24.898	683.2	18.8667
683	-24.7356	683	18.8942
682.8	-24.8458	682.8	19.1916
682.6	-25.0379	682.6	19.5901
682.4	-25.0794	682.4	19.8644
682.2	-25.1087	682.2	20.1473
682	-25.2954	682	20.3799
681.8	-25.6035	681.8	20.3997
681.6	-25.8682	681.6	20.2756
681.4	-26.0822	681.4	20.1672
681.2	-26.2311	681.2	20.1819
681	-26.3722	681	20.2372
680.8	-26.6362	680.8	20.5477
680.6	-26.7563	680.6	20.7511
680.4	-26.747	680.4	21.0836
680.2	-26.7217	680.2	21.1364
680	-26.823	680	21.021
679.8	-26.8938	679.8	20.7531
679.6	-26.725	679.6	20.7704
679.4	-26.4729	679.4	20.9202
679.2	-26.211	679.2	21.0207
679	-26.3663	679	21.0465
678.8	-26.6083	678.8	21.1313
678.6	-26.7721	678.6	21.2478
678.4	-26.8376	678.4	21.1913
678.2	-26.9009	678.2	21.0301
678	-27.0322	678	20.8941
677.8	-27.0392	677.8	20.7916
677.6	-27.2086	677.6	20.718
677.4	-27.2693	677.4	20.5972
677.2	-27.2759	677.2	20.6035
677	-27.1864	677	20.466
676.8	-27.3081	676.8	20.46
676.6	-27.4587	676.6	20.5363
676.4	-27.5154	676.4	20.6871
676.2	-27.5094	676.2	20.4486
676	-27.4964	676	20.2296
675.8	-27.4595	675.8	20.1622
675.6	-27.5623	675.6	20.1225
675.4	-27.7551	675.4	20.0501
675.2	-28.0027	675.2	20.1611
675	-27.9881	675	20.2608
674.8	-27.8642	674.8	20.0593
674.6	-27.6208	674.6	19.9101
674.4	-27.5297	674.4	19.9091
674.2	-27.4615	674.2	20.0439
674	-27.5494	674	20.1386
673.8	-27.5148	673.8	20.4222
673.6	-27.5309	673.6	20.6163
673.4	-27.5554	673.4	20.725
673.2	-27.5487	673.2	20.5905
673	-27.491	673	20.4127
672.8	-27.5218	672.8	20.326
672.6	-27.3815	672.6	20.3367
672.4	-27.3039	672.4	20.2805
672.2	-27.4587	672.2	20.1225
672	-27.7522	672	20.1773
671.8	-27.8181	671.8	20.2352
671.6	-27.9164	671.6	20.3246
671.4	-28.0606	671.4	20.2669
671.2	-28.127	671.2	20.2553
671	-28.2557	671	20.1496
670.8	-28.4132	670.8	20.0824
670.6	-28.3763	670.6	20.0135
670.4	-28.1519	670.4	19.813
670.2	-27.8896	670.2	19.5851
670	-27.768	670	19.5595
669.8	-27.7783	669.8	19.8853
669.6	-27.89	669.6	20.126
669.4	-27.9602	669.4	20.3349
669.2	-28.0519	669.2	20.4484
669	-28.1015	669	20.5179
668.8	-28.1083	668.8	20.468
668.6	-28.0788	668.6	20.5367
668.4	-28.0959	668.4	20.6094
668.2	-28.0826	668.2	20.4897
668	-28.0503	668	20.1934
667.8	-27.9508	667.8	20.1529
667.6	-27.8762	667.6	20.3905
667.4	-27.9642	667.4	20.7036
667.2	-28.0231	667.2	20.7695
667	-28.1492	667	20.8591
666.8	-28.2391	666.8	20.749
666.6	-28.3362	666.6	20.5481
666.4	-28.2954	666.4	20.3449
666.2	-28.3351	666.2	20.4357
666	-28.5256	666	20.5136
665.8	-28.6725	665.8	20.3405
665.6	-28.7034	665.6	20.1291
665.4	-28.6148	665.4	20.0412
665.2	-28.5477	665.2	20.1042
665	-28.4763	665	20.1437
664.8	-28.3972	664.8	20.1358
664.6	-28.2417	664.6	20.2336
664.4	-28.1632	664.4	20.4246
664.2	-28.3318	664.2	20.5851
664	-28.4156	664	20.6296
663.8	-28.2783	663.8	20.6803
663.6	-28.1457	663.6	20.6858
663.4	-28.1413	663.4	20.6892
663.2	-28.054	663.2	20.83
663	-27.9692	663	20.969
662.8	-27.9822	662.8	21.0158
662.6	-27.9866	662.6	21.0372
662.4	-28	662.4	20.8981
662.2	-28.0624	662.2	20.754
662	-28.1354	662	20.6698
661.8	-28.045	661.8	20.5578
661.6	-28.0025	661.6	20.341
661.4	-28.07	661.4	20.1467
661.2	-28.2074	661.2	20.0911
661	-28.1912	661	19.9749
660.8	-28.2191	660.8	20.1203
660.6	-28.1462	660.6	20.0922
660.4	-28.0859	660.4	19.9654
660.2	-28.0903	660.2	19.708
660	-28.1664	660	19.7601
659.8	-28.2026	659.8	20.0165
659.6	-28.1145	659.6	20.2112
659.4	-27.9801	659.4	20.2046
659.2	-27.7978	659.2	19.9779
659	-27.8109	659	19.9832
658.8	-27.9751	658.8	20.1991
658.6	-28.1393	658.6	20.5826
658.4	-28.3005	658.4	20.666
658.2	-28.4685	658.2	20.5771
658	-28.5477	658	20.4067
657.8	-28.5631	657.8	20.2928
657.6	-28.5307	657.6	20.3461
657.4	-28.5351	657.4	20.5344
657.2	-28.5713	657.2	20.5482
657	-28.6524	657	20.459
656.8	-28.7289	656.8	20.5209
656.6	-28.7932	656.6	20.7872
656.4	-28.9515	656.4	20.7643
656.2	-29.0043	656.2	20.6385
656	-28.8993	656	20.5039
655.8	-28.973	655.8	20.6165
655.6	-29.1536	655.6	20.6752
655.4	-29.2819	655.4	20.7587
655.2	-29.2179	655.2	20.8334
655	-29.3383	655	20.8297
654.8	-29.3238	654.8	20.8162
654.6	-29.2497	654.6	20.8306
654.4	-29.1032	654.4	20.8228
654.2	-29.2299	654.2	21.0219
654	-29.3434	654	21.3212
653.8	-29.4739	653.8	21.4965
653.6	-29.5964	653.6	21.5379
653.4	-29.5935	653.4	21.7105
653.2	-29.5435	653.2	21.9827
653	-29.4998	653	21.9089
652.8	-29.4884	652.8	21.7843
652.6	-29.3109	652.6	21.5716
652.4	-29.2147	652.4	21.5009
652.2	-29.2023	652.2	21.4892
652	-29.2863	652	21.7602
651.8	-29.4247	651.8	21.9471
651.6	-29.7978	651.6	21.9662
651.4	-30.0363	651.4	22.0327
651.2	-30.2223	651.2	22.1275
651	-30.1437	651	22.1418
650.8	-30.0707	650.8	22.022
650.6	-29.8642	650.6	21.8785
650.4	-29.8077	650.4	21.6203
650.2	-29.836	650.2	21.5971
650	-29.9096	650	21.706
649.8	-29.8728	649.8	21.7614
649.6	-29.8703	649.6	21.7602
649.4	-29.6851	649.4	21.6544
649.2	-29.4268	649.2	21.5452
649	-29.1676	649	21.3802
648.8	-29.1271	648.8	21.2914
648.6	-29.1285	648.6	21.1934
648.4	-29.2151	648.4	21.2319
648.2	-29.2967	648.2	21.3029
648	-29.3386	648	21.288
647.8	-29.3651	647.8	21.2832
647.6	-29.2103	647.6	21.2263
647.4	-29.0454	647.4	21.2314
647.2	-28.9782	647.2	21.177
647	-29.0193	647	21.126
646.8	-28.8545	646.8	21.1141
646.6	-28.7493	646.6	21.2839
646.4	-28.718	646.4	21.3374
646.2	-28.9109	646.2	21.21
646	-28.8991	646	20.9938
645.8	-28.9312	645.8	20.8755
645.6	-28.7646	645.6	20.651
645.4	-28.7007	645.4	20.5031
645.2	-28.5744	645.2	20.3751
645	-28.7074	645	20.3555
644.8	-28.8631	644.8	20.4395
644.6	-28.9114	644.6	20.6872
644.4	-28.8883	644.4	20.8527
644.2	-29.0395	644.2	21.0169
644	-29.399	644	21.061
643.8	-29.4756	643.8	20.8757
643.6	-29.3176	643.6	20.5126
643.4	-29.009	643.4	20.3227
643.2	-28.8781	643.2	20.2267
643	-28.792	643	20.168
642.8	-28.7997	642.8	20.1568
642.6	-28.9472	642.6	20.2551
642.4	-29.0153	642.4	20.3668
642.2	-28.8883	642.2	20.4117
642	-28.6619	642	20.4838
641.8	-28.5751	641.8	20.5642
641.6	-28.5782	641.6	20.5162
641.4	-28.4313	641.4	20.3259
641.2	-28.3863	641.2	20.2643
641	-28.3758	641	20.3317
640.8	-28.6094	640.8	20.4126
640.6	-28.8125	640.6	20.4898
640.4	-28.8031	640.4	20.378
640.2	-28.6318	640.2	20.1771
640	-28.4723	640	20.0637
639.8	-28.3679	639.8	19.8748
639.6	-28.3391	639.6	19.689
639.4	-28.4132	639.4	19.5401
639.2	-28.3614	639.2	19.5314
639	-28.2045	639	19.4818
638.8	-28.328	638.8	19.4766
638.6	-28.661	638.6	19.455
638.4	-28.9214	638.4	19.4624
638.2	-28.8139	638.2	19.4944
638	-28.6748	638	19.4275
637.8	-28.5475	637.8	19.3219
637.6	-28.6002	637.6	19.4646
637.4	-28.5797	637.4	19.5291
637.2	-28.5951	637.2	19.5686
637	-28.4297	637	19.4748
636.8	-28.285	636.8	19.317
636.6	-28.1395	636.6	19.0616
636.4	-28.114	636.4	18.9494
636.2	-27.961	636.2	18.8286
636	-27.8869	636	18.8353
635.8	-27.9175	635.8	19.0454
635.6	-28.043	635.6	19.234
635.4	-28.0192	635.4	19.2252
635.2	-27.9387	635.2	19.1059
635	-27.8353	635	18.9506
634.8	-27.8719	634.8	18.782
634.6	-27.8468	634.6	18.607
634.4	-27.9383	634.4	18.4607
634.2	-28.018	634.2	18.4216
634	-28.1229	634	18.2205
633.8	-28.1309	633.8	17.9267
633.6	-28.1164	633.6	17.9195
633.4	-28.1841	633.4	18.1462
633.2	-28.3794	633.2	18.3332
633	-28.6449	633	18.3741
632.8	-28.7147	632.8	18.455
632.6	-28.5788	632.6	18.2609
632.4	-28.7346	632.4	18.2002
632.2	-29.0718	632.2	18.2244
632	-29.3342	632	18.3308
631.8	-29.2949	631.8	18.5482
631.6	-29.2433	631.6	18.963
631.4	-29.4255	631.4	19.1692
631.2	-29.5941	631.2	19.0069
631	-29.6163	631	18.9136
630.8	-29.456	630.8	18.9588
630.6	-29.2707	630.6	19.032
630.4	-29.1033	630.4	19.0421
630.2	-28.9589	630.2	18.9815
630	-28.9059	630	18.8308
629.8	-28.8895	629.8	18.6752
629.6	-28.8933	629.6	18.5898
629.4	-28.9326	629.4	18.4517
629.2	-29.005	629.2	18.478
629	-29.2196	629	18.5065
628.8	-29.2526	628.8	18.5157
628.6	-29.2713	628.6	18.4046
628.4	-29.2789	628.4	18.4604
628.2	-29.2469	628.2	18.5892
628	-29.1019	628	18.7381
627.8	-29.0366	627.8	18.6611
627.6	-28.9138	627.6	18.4931
627.4	-28.768	627.4	18.274
627.2	-28.5685	627.2	18.0375
627	-28.5731	627	17.9827
626.8	-28.6585	626.8	18.0886
626.6	-28.7273	626.6	18.1785
626.4	-28.5794	626.4	18.1702
626.2	-28.4781	626.2	18.4442
626	-28.5148	626	18.7403
625.8	-28.6027	625.8	18.9661
625.6	-28.6914	625.6	19.099
625.4	-28.7759	625.4	19.11
625.2	-28.6439	625.2	18.9239
625	-28.4005	625	18.6779
624.8	-28.0955	624.8	18.5469
624.6	-27.9251	624.6	18.5432
624.4	-27.8541	624.4	18.5642
624.2	-27.8274	624.2	18.6605
624	-27.631	624	18.5334
623.8	-27.3331	623.8	18.4093
623.6	-27.3185	623.6	18.3491
623.4	-27.4467	623.4	18.3523
623.2	-27.4393	623.2	18.1583
623	-27.2102	623	18.1235
622.8	-27.1106	622.8	18.3403
622.6	-27.1295	622.6	18.3503
622.4	-27.1764	622.4	18.1755
622.2	-27.2405	622.2	18.0506
622	-27.2717	622	17.9863
621.8	-27.1665	621.8	17.9205
621.6	-27.1042	621.6	17.8246
621.4	-27.2427	621.4	17.9795
621.2	-27.4594	621.2	18.1939
621	-27.6038	621	18.3935
620.8	-27.7043	620.8	18.4345
620.6	-27.7125	620.6	18.7321
620.4	-27.5373	620.4	18.97
620.2	-27.4656	620.2	19.0674
620	-27.4919	620	18.9355
619.8	-27.6631	619.8	18.8966
619.6	-27.8042	619.6	18.7599
619.4	-27.9608	619.4	18.7175
619.2	-27.9265	619.2	18.727
619	-28.063	619	18.897
618.8	-28.3133	618.8	19.2253
618.6	-28.4985	618.6	19.4579
618.4	-28.2879	618.4	19.3631
618.2	-28.0858	618.2	19.1815
618	-27.9572	618	19.2605
617.8	-27.8925	617.8	19.2674
617.6	-27.7315	617.6	19.1158
617.4	-27.5576	617.4	18.8851
617.2	-27.4596	617.2	18.7603
617	-27.3894	617	18.6188
616.8	-27.4862	616.8	18.7507
616.6	-27.7155	616.6	18.8834
616.4	-27.9563	616.4	18.8409
616.2	-28.0105	616.2	18.7643
616	-27.9114	616	18.7122
615.8	-27.7235	615.8	18.8737
615.6	-27.6736	615.6	19.0744
615.4	-27.6529	615.4	19.1751
615.2	-27.6981	615.2	19.1286
615	-27.5437	615	19.1272
614.8	-27.526	614.8	19.1505
614.6	-27.4131	614.6	19.0581
614.4	-27.3025	614.4	19.0276
614.2	-27.1123	614.2	18.9447
614	-27.2102	614	18.8689
613.8	-27.5285	613.8	18.8928
613.6	-27.7284	613.6	19.2353
613.4	-27.7991	613.4	19.5526
613.2	-27.7066	613.2	19.6147
613	-27.665	613	19.4627
612.8	-27.4995	612.8	19.3337
612.6	-27.4757	612.6	19.275
612.4	-27.3927	612.4	19.1706
612.2	-27.2893	612.2	19.1502
612	-27.1337	612	19.0531
611.8	-27.109	611.8	18.9549
611.6	-27.1477	611.6	18.9387
611.4	-27.0946	611.4	19.111
611.2	-27.0403	611.2	19.3591
611	-26.9383	611	19.431
610.8	-26.7806	610.8	19.4138
610.6	-26.724	610.6	19.4664
610.4	-26.8656	610.4	19.5452
610.2	-27.0285	610.2	19.4926
610	-27.0567	610	19.4277
609.8	-27.0709	609.8	19.459
609.6	-27.1897	609.6	19.5016
609.4	-27.2673	609.4	19.5042
609.2	-27.1245	609.2	19.513
609	-26.9871	609	19.6378
608.8	-27.0206	608.8	19.7949
608.6	-27.1254	608.6	19.9735
608.4	-27.0426	608.4	20.097
608.2	-26.961	608.2	20.1846
608	-26.9339	608	20.2352
607.8	-26.9713	607.8	20.3633
607.6	-27.0118	607.6	20.4779
607.4	-26.9276	607.4	20.5238
607.2	-26.8582	607.2	20.6066
607	-26.708	607	20.5726
606.8	-26.6841	606.8	20.4473
606.6	-26.6718	606.6	20.2974
606.4	-26.8128	606.4	20.4309
606.2	-26.9164	606.2	20.5884
606	-26.9912	606	20.6938
605.8	-26.9816	605.8	20.644
605.6	-26.8885	605.6	20.6905
605.4	-26.7904	605.4	20.8839
605.2	-26.66	605.2	20.9461
605	-26.5775	605	20.9237
604.8	-26.6161	604.8	20.8614
604.6	-26.6842	604.6	20.841
604.4	-26.7719	604.4	20.6623
604.2	-26.787	604.2	20.4717
604	-26.96	604	20.358
603.8	-27.011	603.8	20.5556
603.6	-27.0559	603.6	20.7916
603.4	-26.9433	603.4	20.8602
603.2	-26.9266	603.2	20.7463
603	-26.9988	603	20.5614
602.8	-27.0494	602.8	20.4064
602.6	-26.9277	602.6	20.2929
602.4	-26.8972	602.4	20.3005
602.2	-27.0584	602.2	20.3854
602	-27.2373	602	20.617
601.8	-27.2148	601.8	20.7603
601.6	-27.2267	601.6	20.9118
601.4	-27.1827	601.4	21.1208
601.2	-27.2506	601.2	21.3881
601	-27.3684	601	21.6082
600.8	-27.4488	600.8	21.6582
600.6	-27.3781	600.6	21.617
600.4	-27.1432	600.4	21.3898
600.2	-26.9565	600.2	21.2057
600	-26.9877	600	21.0877
599.8	-27.2539	599.8	21.1915
599.6	-27.4319	599.6	21.1454
599.4	-27.4598	599.4	20.9351
599.2	-27.53	599.2	20.8046
599	-27.6268	599	20.9489
598.8	-27.7582	598.8	21.0937
598.6	-27.8857	598.6	21.214
598.4	-27.8366	598.4	21.095
598.2	-27.5137	598.2	20.9702
598	-27.1373	598	20.7874
597.8	-27.0191	597.8	20.7059
597.6	-27.0161	597.6	20.5617
597.4	-27.0445	597.4	20.5748
597.2	-26.8804	597.2	20.623
597	-26.7964	597	20.5215
596.8	-26.7045	596.8	20.3683
596.6	-26.6279	596.6	20.3147
596.4	-26.5413	596.4	20.3677
596.2	-26.4515	596.2	20.4271
596	-26.295	596	20.3943
595.8	-26.0149	595.8	20.2118
595.6	-25.9573	595.6	20.0144
595.4	-25.9141	595.4	19.9974
595.2	-25.8139	595.2	19.9997
595	-25.6336	595	19.9208
594.8	-25.5803	594.8	19.8249
594.6	-25.6244	594.6	19.7025
594.4	-25.6715	594.4	19.6709
594.2	-25.592	594.2	19.4226
594	-25.4899	594	19.206
593.8	-25.364	593.8	18.8117
593.6	-25.2907	593.6	18.6531
593.4	-25.1979	593.4	18.4207
593.2	-25.0986	593.2	18.3367
593	-25.0331	593	18.1167
592.8	-24.9442	592.8	17.797
592.6	-24.8636	592.6	17.5428
592.4	-24.8125	592.4	17.5582
592.2	-24.9029	592.2	17.668
592	-24.9686	592	17.5132
591.8	-25.0002	591.8	17.213
591.6	-24.8804	591.6	16.9702
591.4	-24.8418	591.4	16.8267
591.2	-24.8711	591.2	16.6298
591	-24.91	591	16.4338
590.8	-24.5905	590.8	16.1626
590.6	-24.2583	590.6	16.0516
590.4	-24.0774	590.4	15.9792
590.2	-24.0085	590.2	16.034
590	-23.9935	590	16.0139
589.8	-24.1006	589.8	16.1659
589.6	-24.1511	589.6	16.1854
589.4	-24	589.4	16.1011
589.2	-23.7222	589.2	15.8935
589	-23.5481	589	15.7045
588.8	-23.4292	588.8	15.5541
588.6	-23.3672	588.6	15.4582
588.4	-23.3529	588.4	15.4468
588.2	-23.3641	588.2	15.4122
588	-23.3188	588	15.5273
587.8	-23.2826	587.8	15.6841
587.6	-23.4114	587.6	15.8008
587.4	-23.4281	587.4	15.6633
587.2	-23.4583	587.2	15.4402
587	-23.5456	587	15.3257
586.8	-23.8496	586.8	15.3951
586.6	-23.878	586.6	15.4986
586.4	-23.9539	586.4	15.67
586.2	-24.0693	586.2	15.9044
586	-24.3142	586	16.1816
585.8	-24.2363	585.8	16.3158
585.6	-24.1573	585.6	16.479
585.4	-24.0395	585.4	16.5081
585.2	-23.9856	585.2	16.26
585	-23.9785	585	15.905
584.8	-24.072	584.8	15.8908
584.6	-24.1705	584.6	16.1471
584.4	-24.2687	584.4	16.2864
584.2	-24.2043	584.2	16.0972
584	-23.8498	584	15.9467
583.8	-23.5658	583.8	16.1862
583.6	-23.4867	583.6	16.5471
583.4	-23.483	583.4	16.6403
583.2	-23.3636	583.2	16.6975
583	-23.302	583	16.9479
582.8	-23.3103	582.8	17.1593
582.6	-23.3894	582.6	17.2203
582.4	-23.408	582.4	17.2597
582.2	-23.3908	582.2	17.3005
582	-23.4655	582	17.2354
581.8	-23.5915	581.8	17.1983
581.6	-23.6669	581.6	17.3053
581.4	-23.6506	581.4	17.4246
581.2	-23.6825	581.2	17.3762
581	-23.8409	581	17.3548
580.8	-23.9417	580.8	17.4921
580.6	-24.0957	580.6	17.6284
580.4	-24.1209	580.4	17.6386
580.2	-24.2078	580.2	17.7102
580	-24.183	580	17.7144
579.8	-24.2586	579.8	17.6002
579.6	-24.1364	579.6	17.4453
579.4	-23.9466	579.4	17.4669
579.2	-23.7375	579.2	17.5786
579	-23.6216	579	17.7201
578.8	-23.51	578.8	17.8851
578.6	-23.3374	578.6	17.9365
578.4	-23.2567	578.4	17.908
578.2	-23.1275	578.2	17.8308
578	-23.0117	578	17.7385
577.8	-22.8019	577.8	17.7021
577.6	-22.6917	577.6	17.648
577.4	-22.5683	577.4	17.6287
577.2	-22.5804	577.2	17.6228
577	-22.6032	577	17.809
576.8	-22.5452	576.8	17.884
576.6	-22.4696	576.6	17.8014
576.4	-22.2922	576.4	17.6131
576.2	-22.1784	576.2	17.631
576	-22.0572	576	17.7937
575.8	-22.2704	575.8	17.8703
575.6	-22.3377	575.6	17.7763
575.4	-22.4123	575.4	17.5356
575.2	-22.2923	575.2	17.4884
575	-22.2637	575	17.5049
574.8	-22.033	574.8	17.4396
574.6	-21.8616	574.6	17.1473
574.4	-21.7492	574.4	17.0217
574.2	-21.778	574.2	17.0879
574	-21.8609	574	17.2402
573.8	-21.9891	573.8	17.1872
573.6	-22.0446	573.6	16.9727
573.4	-22.0335	573.4	16.7423
573.2	-21.9434	573.2	16.7324
573	-22.0003	573	16.9624
572.8	-22.0641	572.8	16.8987
572.6	-22.151	572.6	16.6007
572.4	-22.1535	572.4	16.2008
572.2	-22.2346	572.2	16.2966
572	-22.136	572	16.4087
571.8	-21.9489	571.8	16.5001
571.6	-21.8423	571.6	16.4792
571.4	-21.906	571.4	16.5436
571.2	-22.0128	571.2	16.5931
571	-22.0479	571	16.4722
570.8	-22.0651	570.8	16.373
570.6	-21.9163	570.6	16.2151
570.4	-21.7789	570.4	16.102
570.2	-21.6721	570.2	15.9112
570	-21.5562	570	15.8485
569.8	-21.2945	569.8	15.7165
569.6	-21.2434	569.6	15.4898
569.4	-21.4201	569.4	15.1259
569.2	-21.5664	569.2	14.9511
569	-21.5445	569	15.0478
568.8	-21.4897	568.8	15.225
568.6	-21.2919	568.6	15.2538
568.4	-21.128	568.4	15.1661
568.2	-21.0018	568.2	14.9861
568	-21.0689	568	14.8471
567.8	-21.0948	567.8	14.838
567.6	-21.2303	567.6	14.9636
567.4	-21.1754	567.4	15.0155
567.2	-21.1718	567.2	15.0282
567	-21.2951	567	14.9147
566.8	-21.5134	566.8	14.808
566.6	-21.6409	566.6	14.7538
566.4	-21.731	566.4	14.6345
566.2	-21.7386	566.2	14.3786
566	-21.703	566	14.1621
565.8	-21.554	565.8	14.1171
565.6	-21.5346	565.6	14.084
565.4	-21.4612	565.4	13.9564
565.2	-21.6348	565.2	13.7055
565	-21.612	565	13.4752
564.8	-21.5699	564.8	13.5285
564.6	-21.27	564.6	13.6899
564.4	-21.0336	564.4	13.7686
564.2	-20.8321	564.2	13.7061
564	-20.8544	564	13.5935
563.8	-20.9012	563.8	13.4172
563.6	-20.8933	563.6	13.2793
563.4	-20.8752	563.4	13.1921
563.2	-20.7696	563.2	12.9819
563	-20.7077	563	12.9395
562.8	-20.6985	562.8	13.0265
562.6	-20.6547	562.6	13.0543
562.4	-20.5023	562.4	12.9523
562.2	-20.4195	562.2	12.9577
562	-20.4339	562	13.169
561.8	-20.4722	561.8	13.1538
561.6	-20.6328	561.6	13.0503
561.4	-20.7371	561.4	13.08
561.2	-20.6489	561.2	13.3135
561	-20.5198	561	13.3688
560.8	-20.5178	560.8	13.1544
560.6	-20.5436	560.6	12.9193
560.4	-20.5477	560.4	12.7605
560.2	-20.5925	560.2	12.6863
560	-20.6421	560	12.7415
559.8	-20.6587	559.8	12.8191
559.6	-20.7048	559.6	12.9541
559.4	-20.6695	559.4	12.8888
559.2	-20.6501	559.2	12.7497
559	-20.5426	559	12.6147
558.8	-20.4714	558.8	12.5713
558.6	-20.3433	558.6	12.4981
558.4	-20.181	558.4	12.4499
558.2	-19.9377	558.2	12.4039
558	-19.6914	558	12.3977
557.8	-19.6271	557.8	12.399
557.6	-19.6584	557.6	12.5251
557.4	-19.8301	557.4	12.6072
557.2	-19.835	557.2	12.5901
557	-19.9298	557	12.666
556.8	-19.8857	556.8	12.5995
556.6	-19.7968	556.6	12.4211
556.4	-19.6333	556.4	12.2124
556.2	-19.7038	556.2	12.1743
556	-19.75	556	12.0965
555.8	-19.7318	555.8	12.0659
555.6	-19.6189	555.6	11.9713
555.4	-19.5562	555.4	11.8389
555.2	-19.5418	555.2	11.7385
555	-19.6068	555	11.8796
554.8	-19.5916	554.8	11.8699
554.6	-19.5874	554.6	11.8697
554.4	-19.58	554.4	11.8762
554.2	-19.7051	554.2	11.9031
554	-19.7654	554	11.789
553.8	-19.75	553.8	11.635
553.6	-19.6911	553.6	11.4595
553.4	-19.7053	553.4	11.2978
553.2	-19.5948	553.2	11.1558
553	-19.4166	553	11.1288
552.8	-19.3949	552.8	11.172
552.6	-19.4701	552.6	11.2803
552.4	-19.5651	552.4	11.3342
552.2	-19.5568	552.2	11.2088
552	-19.4704	552	10.9767
551.8	-19.384	551.8	10.7511
551.6	-19.4909	551.6	10.6832
551.4	-19.5143	551.4	10.4922
551.2	-19.4556	551.2	10.2778
551	-19.4136	551	10.2298
550.8	-19.4513	550.8	10.3739
550.6	-19.4889	550.6	10.4623
550.4	-19.5164	550.4	10.5216
550.2	-19.4339	550.2	10.5768
550	-19.2911	550	10.6805
549.8	-19.3512	549.8	10.7798
549.6	-19.3749	549.6	10.8707
549.4	-19.2827	549.4	10.8367
549.2	-19.0905	549.2	10.8105
549	-19.0126	549	10.8776
548.8	-18.9703	548.8	10.9526
548.6	-18.9776	548.6	10.9688
548.4	-19.0568	548.4	11.0191
548.2	-19.1415	548.2	11.009
548	-19.2144	548	11.0146
547.8	-19.302	547.8	11.1516
547.6	-19.3679	547.6	11.2733
547.4	-19.2915	547.4	11.1868
547.2	-19.1858	547.2	11.0384
547	-19.1877	547	11.0467
546.8	-19.138	546.8	10.9179
546.6	-19.0414	546.6	10.7378
546.4	-19.0173	546.4	10.5625
546.2	-19.154	546.2	10.4742
546	-19.2012	546	10.4049
545.8	-19.2796	545.8	10.4977
545.6	-19.2759	545.6	10.6354
545.4	-19.2292	545.4	10.7165
545.2	-19.1136	545.2	10.779
545	-19.1177	545	10.8629
544.8	-19.2306	544.8	10.851
544.6	-19.2843	544.6	10.866
544.4	-19.2224	544.4	10.8956
544.2	-19.0511	544.2	10.9403
544	-19.053	544	11.024
543.8	-19.1972	543.8	11.2501
543.6	-19.2778	543.6	11.4298
543.4	-19.0798	543.4	11.3948
543.2	-18.894	543.2	11.4212
543	-18.7966	543	11.5514
542.8	-18.6434	542.8	11.478
542.6	-18.3855	542.6	11.1168
542.4	-18.2145	542.4	10.8785
542.2	-18.2213	542.2	10.8213
542	-18.4246	542	10.7867
541.8	-18.6156	541.8	10.59
541.6	-18.6687	541.6	10.4059
541.4	-18.55	541.4	10.2887
541.2	-18.5704	541.2	10.2991
541	-18.4859	541	10.1426
540.8	-18.2451	540.8	9.89795
540.6	-17.8532	540.6	9.65092
540.4	-17.6685	540.4	9.53651
540.2	-17.6265	540.2	9.51449
540	-17.6225	540	9.61486
539.8	-17.5506	539.8	9.56913
539.6	-17.3323	539.6	9.38574
539.4	-17.023	539.4	9.12766
539.2	-16.7755	539.2	9.03701
539	-16.8081	539	9.13328
538.8	-16.8606	538.8	9.26917
538.6	-16.836	538.6	9.33389
538.4	-16.7991	538.4	9.34773
538.2	-16.7886	538.2	9.43185
538	-16.6831	538	9.49005
537.8	-16.5555	537.8	9.45341
537.6	-16.3844	537.6	9.41507
537.4	-16.3251	537.4	9.44352
537.2	-16.3278	537.2	9.44939
537	-16.3585	537	9.43697
536.8	-16.247	536.8	9.34653
536.6	-16.1282	536.6	9.20055
536.4	-16.0732	536.4	8.97882
536.2	-15.967	536.2	8.71192
536	-15.8552	536	8.38448
535.8	-15.7269	535.8	8.08699
535.6	-15.6814	535.6	7.94999
535.4	-15.7132	535.4	7.90842
535.2	-15.8016	535.2	8.07911
535	-15.7989	535	8.08719
534.8	-15.7603	534.8	8.01787
534.6	-15.8359	534.6	7.95294
534.4	-16.0288	534.4	8.19712
534.2	-16.1185	534.2	8.27922
534	-16.0267	534	8.22974
533.8	-15.8348	533.8	8.18636
533.6	-15.641	533.6	8.24741
533.4	-15.6229	533.4	8.23097
533.2	-15.7493	533.2	8.03543
533	-15.8387	533	7.83953
532.8	-15.8051	532.8	7.77485
532.6	-15.8652	532.6	7.87996
532.4	-15.9656	532.4	7.96158
532.2	-16.1005	532.2	8.0075
532	-16.1834	532	7.9951
531.8	-16.238	531.8	7.92732
531.6	-16.2165	531.6	7.88477
531.4	-16.1738	531.4	7.94872
531.2	-16.225	531.2	8.04059
531	-16.3449	531	7.93692
530.8	-16.4975	530.8	7.88393
530.6	-16.5539	530.6	7.90231
530.4	-16.6428	530.4	8.01743
530.2	-16.6632	530.2	7.92584
530	-16.6131	530	7.75768
529.8	-16.6128	529.8	7.65713
529.6	-16.6898	529.6	7.6235
529.4	-16.6788	529.4	7.41878
529.2	-16.5347	529.2	7.01288
529	-16.264	529	6.83065
528.8	-15.9765	528.8	6.79678
528.6	-15.8649	528.6	6.77412
528.4	-15.8897	528.4	6.65733
528.2	-15.8206	528.2	6.64031
528	-15.7585	528	6.73409
527.8	-15.7438	527.8	6.85933
527.6	-15.7193	527.6	6.92645
527.4	-15.6433	527.4	6.81858
527.2	-15.6314	527.2	6.73662
527	-15.6921	527	6.63186
526.8	-15.7431	526.8	6.51926
526.6	-15.7519	526.6	6.39729
526.4	-15.7198	526.4	6.28352
526.2	-15.7512	526.2	6.11346
526	-15.7881	526	5.96159
525.8	-15.8278	525.8	5.83716
525.6	-15.8531	525.6	5.70541
525.4	-15.9544	525.4	5.65083
525.2	-15.9019	525.2	5.6955
525	-15.7324	525	5.72198
524.8	-15.562	524.8	5.73637
524.6	-15.6458	524.6	5.7935
524.4	-15.644	524.4	5.66433
524.2	-15.7071	524.2	5.56435
524	-15.681	524	5.59617
523.8	-15.5768	523.8	5.72831
523.6	-15.3629	523.6	5.72965
523.4	-15.3733	523.4	5.65487
523.2	-15.4597	523.2	5.5589
523	-15.4813	523	5.47435
522.8	-15.4726	522.8	5.50318
522.6	-15.3858	522.6	5.54858
522.4	-15.2059	522.4	5.49801
522.2	-14.9528	522.2	5.41019
522	-14.8612	522	5.45621
521.8	-14.9354	521.8	5.58248
521.6	-14.9452	521.6	5.59624
521.4	-14.909	521.4	5.50296
521.2	-14.8461	521.2	5.50502
521	-14.8814	521	5.61742
520.8	-15.0366	520.8	5.8118
520.6	-15.3188	520.6	5.85368
520.4	-15.5332	520.4	5.83875
520.2	-15.5588	520.2	5.83207
520	-15.5997	520	5.92725
519.8	-15.666	519.8	5.91063
519.6	-15.7602	519.6	5.85411
519.4	-15.8785	519.4	5.95338
519.2	-15.9185	519.2	6.01782
519	-15.8117	519	5.94749
518.8	-15.5727	518.8	5.7097
518.6	-15.4677	518.6	5.71014
518.4	-15.4264	518.4	5.84611
518.2	-15.4623	518.2	6.00593
518	-15.4983	518	6.05149
517.8	-15.5726	517.8	5.96868
517.6	-15.6595	517.6	6.06943
517.4	-15.6596	517.4	6.23428
517.2	-15.5451	517.2	6.35324
517	-15.4442	517	6.24895
516.8	-15.5715	516.8	6.25675
516.6	-15.6984	516.6	6.31006
516.4	-15.6931	516.4	6.38705
516.2	-15.6864	516.2	6.55296
516	-15.6861	516	6.65011
515.8	-15.6868	515.8	6.58305
515.6	-15.5622	515.6	6.449
515.4	-15.4991	515.4	6.40759
515.2	-15.3501	515.2	6.3675
515	-15.2105	515	6.26687
514.8	-15.2187	514.8	6.24611
514.6	-15.2214	514.6	6.19126
514.4	-15.1927	514.4	6.19704
514.2	-15.1502	514.2	6.19518
514	-15.2429	514	6.15215
513.8	-15.2398	513.8	6.02858
513.6	-15.2765	513.6	5.93394
513.4	-15.3028	513.4	5.93336
513.2	-15.3147	513.2	5.90334
513	-15.3352	513	5.93056
512.8	-15.4557	512.8	5.99872
512.6	-15.4709	512.6	6.09604
512.4	-15.4033	512.4	6.11929
512.2	-15.3866	512.2	6.08094
512	-15.4845	512	6.039
511.8	-15.4694	511.8	6.02276
511.6	-15.456	511.6	6.13101
511.4	-15.3917	511.4	6.27209
511.2	-15.2653	511.2	6.30292
511	-15.1113	511	6.15021
510.8	-15.1441	510.8	6.01064
510.6	-15.297	510.6	6.01817
510.4	-15.4688	510.4	6.14514
510.2	-15.6151	510.2	6.18401
510	-15.6692	510	6.14586
509.8	-15.5407	509.8	6.07706
509.6	-15.4496	509.6	6.20943
509.4	-15.4197	509.4	6.34813
509.2	-15.4919	509.2	6.33776
509	-15.5555	509	6.19616
508.8	-15.6352	508.8	6.22657
508.6	-15.6031	508.6	6.34414
508.4	-15.5077	508.4	6.33932
508.2	-15.4381	508.2	6.18775
508	-15.3512	508	6.0377
507.8	-15.322	507.8	5.97738
507.6	-15.3281	507.6	6.05909
507.4	-15.4193	507.4	6.20406
507.2	-15.5014	507.2	6.35286
507	-15.597	507	6.4717
506.8	-15.6887	506.8	6.60081
506.6	-15.6716	506.6	6.66751
506.4	-15.6337	506.4	6.77195
506.2	-15.6398	506.2	6.90591
506	-15.7788	506	6.95761
505.8	-15.8521	505.8	6.84497
505.6	-15.8006	505.6	6.7998
505.4	-15.6674	505.4	6.77578
505.2	-15.6569	505.2	6.73613
505	-15.6381	505	6.67521
504.8	-15.5763	504.8	6.65412
504.6	-15.3625	504.6	6.47685
504.4	-15.2093	504.4	6.39417
504.2	-15.0796	504.2	6.37227
504	-15.071	504	6.3595
503.8	-14.9937	503.8	6.29844
503.6	-14.9825	503.6	6.2608
503.4	-14.9968	503.4	6.18664
503.2	-15.0188	503.2	6.07894
503	-14.9397	503	6.03348
502.8	-14.9364	502.8	6.07014
502.6	-14.9562	502.6	6.24682
502.4	-14.9263	502.4	6.45247
502.2	-14.8325	502.2	6.38517
502	-14.6923	502	6.08672
501.8	-14.6013	501.8	5.89051
501.6	-14.5572	501.6	5.82178
501.4	-14.6019	501.4	5.78464
501.2	-14.5953	501.2	5.72196
501	-14.5616	501	5.77064
500.8	-14.4705	500.8	5.73086
500.6	-14.3651	500.6	5.77514
[truncated: 1,003 more rows]
